# Supplementary material for: Mitochondrial genome copy number measured by DNA sequencing in human blood is strongly associated with metabolic traits via cell-type composition differences
Source: Hum Genomics. 2021 Jun 7;15:34. doi: 10.1186/s40246-021-00335-2 (PMC8185936; doi:10.1186/s40246-021-00335-2)
Supplement: Supplementary file 2 — Additional file 2:. Excel format (.xlsx). Large Supplementary Tables. Contains Tables S1, S5-S8, and S10. [file 40246_2021_335_MOESM2_ESM.xlsx]

## Sheet: Table S1
Table S1. Cardiometabolic trait associations with MT-CN in WGS data. Phenome-wide EMMAX association results of normalized MT-CN against 137 cardiometabolic traits (N = 4,163). These are the data underlying Figure 1a. OGTT: Oral glucose tolerance test, NMR: nuclear magnetic resonance.
Trait	Beta	SE	P
OGTT fasting plasma insulin (mU/l), log-transformed	-0.182	0.01899	2.016e-21
hS-CRP (mg/l), log-transformed	-0.1387	0.01551	5.508e-19
Bioimpedance: Fat mass (%)	-0.1367	0.01674	4.479e-16
HDL cholesterol (mmol/l)	0.1226	0.01555	4e-15
OGTT 120 min plasma insulin (mU/l), log-transformed	-0.149	0.01889	4.434e-15
Total triglycerides (mmol/l), log-transformed	-0.1342	0.01793	9.208e-14
Body mass index	-0.1021	0.01478	5.734e-12
NMR: Ratio of polyunsaturated fatty acids to total fatty acids (%)	0.1203	0.01862	1.207e-10
NMR: Ratio of omega-6 fatty acids to total fatty acids (%)	0.1202	0.01861	1.231e-10
NMR: Glycoprotein acetyls, mainly a1-acid glycoprotein (mmol/l)	-0.1102	0.0179	8.32e-10
Weight (kg)	-0.09022	0.01473	9.96e-10
NMR: Leucine (mmol/l)	-0.1096	0.0186	4.207e-09
OGTT 120 min plasma FFA (mmol/l), log-transformed	-0.1099	0.0189	6.761e-09
NMR: Isoleucine (mmol/l)	-0.1059	0.0189	2.325e-08
NMR: Ratio of monounsaturated fatty acids to total fatty acids (%)	-0.09993	0.0186	8.405e-08
NMR: Phenylalanine (mmol/l)	-0.09757	0.01847	1.358e-07
NMR: Total cholesterol in HDL2 (mmol/l)	0.09111	0.01741	1.777e-07
NMR: Triglycerides in small HDL (mmol/l), log-transformed	-0.08954	0.01803	7.237e-07
NMR: Valine (mmol/l)	-0.09137	0.01842	7.429e-07
Waist-hip ratio	-0.07466	0.01535	1.202e-06
OGTT 120 min plasma glucose (mmol/l)	-0.08608	0.01854	3.618e-06
Waist (cm)	-0.06972	0.01522	4.771e-06
NMR: Concentration of large HDL particles (umol/l)	0.08008	0.01749	4.83e-06
NMR: Triglycerides in large VLDL (mmol/l), log-transformed	-0.08321	0.01834	5.883e-06
OGTT fasting plasma FFA (mmol/l), log-transformed	-0.08725	0.01932	6.538e-06
NMR: Triglycerides in VLDL (mmol/l), log-transformed	-0.08097	0.01804	7.462e-06
NMR: Triglycerides in very large VLDL (mmol/l), log-transformed	-0.08076	0.01815	8.892e-06
ApoA1 (g/l)	0.07598	0.01708	8.949e-06
NMR: Total cholesterol in large HDL (mmol/l)	0.07741	0.01741	9.059e-06
NMR: Glycerol (mmol/l)	-0.07823	0.01839	2.162e-05
NMR: Triglycerides in medium VLDL (mmol/l), log-transformed	-0.07528	0.01835	4.192e-05
NMR: Triglycerides in small VLDL (mmol/l), log-transformed	-0.07139	0.01801	7.569e-05
NMR: Concentration of very large HDL particles (umol/l)	0.06714	0.01759	0.0001373
NMR: Concentration of very large VLDL particles (umol/l)	-0.06785	0.01822	0.0001997
NMR: Concentration of large VLDL particles (umol/l)	-0.06716	0.01835	0.000257
NMR: 18:2, linoleic acid (mmol/l)	0.0652	0.01855	0.0004484
NMR: Total cholesterol in medium HDL (mmol/l)	0.06138	0.01749	0.0004564
NMR: Total cholesterol in large VLDL (mmol/l)	-0.06418	0.01834	0.0004729
NMR: Concentration of medium VLDL particles (umol/l)	-0.06291	0.01842	0.0006454
NMR: Total cholesterol in very large VLDL (mmol/l)	-0.06052	0.01824	0.0009144
NMR: Total cholesterol in very large HDL (mmol/l)	0.05798	0.01772	0.00108
NMR: Pyruvate (mmol/l)	-0.05719	0.01752	0.001107
NMR: Omega-6 fatty acids (mmol/l)	0.05572	0.01856	0.002709
NMR: Triglycerides in HDL (mmol/l), log-transformed	-0.05446	0.01817	0.002749
NMR: Total cholesterol in IDL (mmol/l)	0.05301	0.01774	0.002828
NMR: Triglycerides in large HDL (mmol/l), log-transformed	0.0523	0.01767	0.003103
NMR: Total cholesterol in large LDL (mmol/l)	0.05215	0.01767	0.00319
NMR: Triglycerides in chylomicrons and extremely large VLDL (mmol/l), log-transformed	-0.05328	0.01838	0.003777
NMR: Polyunsaturated fatty acids (mmol/l)	0.0535	0.0185	0.00386
NMR: Concentration of small VLDL particles (umol/l)	-0.05158	0.01814	0.0045
NMR: Triglycerides in medium HDL (mmol/l), log-transformed	-0.05062	0.0181	0.005203
NMR: Concentration of medium HDL particles (umol/l)	0.04889	0.01754	0.005346
Plasma adiponectin (ug/ml), log-transformed	0.04632	0.01662	0.005355
NMR: Ratio of saturated fatty acids to total fatty acids (%)	-0.05205	0.0187	0.005411
NMR: Total cholesterol in medium VLDL (mmol/l)	-0.05078	0.01845	0.005961
NMR: Total cholesterol in small LDL (mmol/l)	0.04857	0.01778	0.006339
NMR: Sphingomyelins (mmol/l)	0.04816	0.01763	0.006345
NMR: Triglycerides in very small VLDL (mmol/l), log-transformed	-0.04841	0.01778	0.006496
NMR: Ratio of omega-3 fatty acids to total fatty acids (%)	0.04948	0.01824	0.00671
NMR: Total cholesterol in medium LDL (mmol/l)	0.04718	0.01777	0.007987
NMR: Glycine (mmol/l)	0.05146	0.01944	0.00815
NMR: Monounsaturated fatty acids; 16:1, 18:1 (mmol/l)	-0.05047	0.01916	0.008491
NMR: Concentration of chylomicrons and extremely large VLDL particles (umol/l)	-0.04634	0.0184	0.01181
NMR: Acetoacetate (mmol/l), log-transformed	-0.04457	0.01777	0.01218
NMR: 3-hydroxybutyrate (mmol/l), log-transformed	-0.04396	0.0179	0.01411
NMR: Concentration of large LDL particles (umol/l)	0.0432	0.01768	0.01459
Systolic blood pressure (mean of 2 measurements) (mmHg)	-0.03751	0.01558	0.01613
NMR: Concentration of IDL particles (umol/l)	0.04199	0.01771	0.01784
NMR: Total cholines (mmol/l)	0.04209	0.01777	0.01788
OGTT fasting plasma glucose (mmol/l)	-0.04347	0.01847	0.01866
ApoB (g/l)	-0.04017	0.01719	0.01954
NMR: Histidine (mmol/l), semifasting	0.139	0.06001	0.02121
NMR: Total cholesterol in chylomicrons and extremely large VLDL (mmol/l)	-0.04118	0.01839	0.02518
Diastolic blood pressure (mean of 2 measurements) (mmHg)	-0.034	0.0154	0.02728
NMR: Concentration of medium LDL particles (umol/l)	0.03768	0.01776	0.03391
NMR: Phosphatidylcholine and other cholines (mmol/l)	0.03734	0.01778	0.03581
Total triglycerides (mmol/l), log-transformed, semifasting	-0.07933	0.03807	0.03752
NMR: Concentration of small LDL particles (umol/l)	0.0357	0.01779	0.04482
NMR: Total cholesterol in small HDL (mmol/l)	0.03579	0.01791	0.04576
NMR: 22:6, docosahexaenoic acid (mmol/l), semifasting	-0.1179	0.06174	0.0571
NMR: Glutamine (mmol/l)	0.03492	0.01866	0.0614
NMR: Total phosphoglycerides (mmol/l)	0.03294	0.01776	0.06375
NMR: Total cholesterol in VLDL (mmol/l)	-0.03325	0.01836	0.07022
NMR: Omega-3 fatty acids (mmol/l)	0.0312	0.01821	0.08672
NMR: Valine (mmol/l), semifasting	-0.1062	0.06188	0.08699
NMR: Ratio of 22:6 docosahexaenoic acid to total fatty acids (%)	0.03095	0.01826	0.09018
NMR: Phenylalanine (mmol/l), semifasting	-0.1014	0.05967	0.09023
NMR: Saturated fatty acids (mmol/l), semifasting	-0.1066	0.06334	0.09355
NMR: Total cholesterol in very small VLDL (mmol/l)	0.02919	0.01796	0.1042
NMR: Albumin (signal area)	0.02895	0.01785	0.105
NMR: Total cholesterol in HDL3 (mmol/l)	0.02831	0.01775	0.1108
NMR: Monounsaturated fatty acids; 16:1, 18:1 (mmol/l), semifasting	-0.1007	0.06409	0.1172
NMR: Omega-3 fatty acids (mmol/l), semifasting	-0.09511	0.06257	0.1295
NMR: Tyrosine (mmol/l)	-0.02566	0.018	0.154
NMR: Triglycerides in small LDL (mmol/l), log-transformed	-0.02496	0.01788	0.1629
NMR: Alanine (mmol/l)	-0.02576	0.01922	0.1803
NMR: Ratio of omega-6 fatty acids to total fatty acids (%), semifasting	0.08226	0.06181	0.1843
LDL cholesterol (mmol/l), semifasting	-0.04908	0.0386	0.204
NMR: Citrate (mmol/l)	0.02243	0.01772	0.2057
NMR: Acetate (mmol/l), log-transformed	-0.02241	0.01781	0.2086
Pulse pressure	-0.0192	0.01533	0.2104
NMR: Glutamine (mmol/l), semifasting	0.06996	0.05939	0.2397
NMR: Ratio of 22:6 docosahexaenoic acid to total fatty acids (%), semifasting	-0.06927	0.06148	0.2607
NMR: Saturated fatty acids (mmol/l)	-0.02124	0.01903	0.2645
Total cholesterol (mmol/l)	0.01707	0.01548	0.2704
Total alcohol consumption (g/week), log-transformed	-0.01958	0.01812	0.2799
NMR: 22:6, docosahexaenoic acid (mmol/l)	0.01961	0.01823	0.2821
NMR: Total cholesterol in small VLDL (mmol/l)	-0.01868	0.01811	0.3024
NMR: Polyunsaturated fatty acids (mmol/l), semifasting	-0.06554	0.06405	0.3071
NMR: Ratio of polyunsaturated fatty acids to total fatty acids (%), semifasting	0.05933	0.06036	0.3264
NMR: Ratio of saturated fatty acids to total fatty acids (%), semifasting	-0.05618	0.05906	0.3422
NMR: Leucine (mmol/l), semifasting	-0.05839	0.06309	0.3554
NMR: Omega-6 fatty acids (mmol/l), semifasting	-0.05653	0.0649	0.3844
NMR: Glycine (mmol/l), semifasting	0.04872	0.05873	0.4074
25(OH) D-vit (nmol/l), log-transformed	-0.02968	0.03792	0.434
NMR: Triglycerides in IDL (mmol/l), log-transformed	-0.01336	0.01769	0.45
NMR: 18:2, linoleic acid (mmol/l), semifasting	-0.04583	0.06407	0.475
OGTT fasting plasma insulin (mU/l), log-transformed, semifasting	0.04236	0.06185	0.494
NMR: Alanine (mmol/l), semifasting	0.03289	0.05878	0.5762
NMR: Triglycerides in very large HDL (mmol/l), log-transformed	0.009864	0.01764	0.5762
NMR: Triglycerides in LDL (mmol/l), log-transformed	-0.009897	0.01772	0.5766
NMR: Ratio of omega-3 fatty acids to total fatty acids (%), semifasting	-0.03503	0.06291	0.5781
OGTT fasting plasma glucose (mmol/l), semifasting	0.04356	0.07887	0.5816
Hip (cm)	0.007936	0.01527	0.6032
NMR: Ratio of monounsaturated fatty acids to total fatty acids (%), semifasting	-0.03128	0.0603	0.6043
NMR: Triglycerides in large LDL (mmol/l), log-transformed	-0.005447	0.0177	0.7582
NMR: Isoleucine (mmol/l), semifasting	-0.0195	0.06393	0.7605
Height (cm)	0.004467	0.01502	0.7661
NMR: Concentration of very small VLDL particles (umol/l)	0.004364	0.01781	0.8064
NMR: Concentration of small HDL particles (umol/l)	-0.004207	0.01792	0.8144
NMR: Histidine (mmol/l)	0.00407	0.01845	0.8255
NMR: Tyrosine (mmol/l), semifasting	-0.01277	0.06213	0.8373
NMR: Triglycerides in medium LDL (mmol/l), log-transformed	-0.002692	0.01776	0.8795
NMR: Remnant cholesterol (non-HDL, non-LDL -cholesterol) (mmol/l)	-0.002161	0.01818	0.9054
LDL cholesterol (mmol/l)	-0.001999	0.01748	0.909
Creatinine (umol/l)	-0.000568	0.01532	0.9704
estimated Glomerular Filtration Rate (MDRD formula)	0.0005367	0.0153	0.972

## Sheet: Table S5
Table S5. MT-CN phenome-wide screen using normalized continuous variables with no cell count adjustment. Results of phenome-wide screen for association with MT-CN PRS in the UK Biobank (N = 357,656), with FDR correction applied to all categorical variables and normalized continuous variables. These tests were performed without adjustment for platelet and neutrophil counts. A dark line separates t…
UKBB Phenome-Wide Screen for MT-CN, categorical and normalized continuous variables, with no cell count adjustment
Data-Field	Description	Variable Type	Beta	P	q
30090_irnt	Platelet crit	Continuous normalized	0.0113778	1.71873e-12	6.49079e-09
30100_irnt	Mean platelet (thrombocyte) volume	Continuous normalized	0.00881131	1.99418e-07	0.000251035
30140_irnt	Neutrophill count	Continuous normalized	-0.00885735	1.51684e-07	0.000251035
24019_irnt	Particulate matter air pollution (pm10); 2007	Continuous normalized	0.00809864	5.22356e-07	0.000439225
30000_irnt	White blood cell (leukocyte) count	Continuous normalized	-0.00844298	5.81522e-07	0.000439225
30250_irnt	Reticulocyte count	Continuous normalized	-0.00794147	2.44682e-06	0.00154007
30240_irnt	Reticulocyte percentage	Continuous normalized	-0.00779964	4.89351e-06	0.00231005
30300_irnt	High light scatter reticulocyte count	Continuous normalized	-0.00778592	4.34777e-06	0.00231005
30290_irnt	High light scatter reticulocyte percentage	Continuous normalized	-0.00759071	8.7481e-06	0.00367081
24018_irnt	Nitrogen dioxide air pollution; 2007	Continuous normalized	0.0070016	2.67985e-05	0.0101205
24016_irnt	Nitrogen dioxide air pollution; 2005	Continuous normalized	0.00658146	8.05028e-05	0.0276381
20107_1	Illnesses of father: Heart disease	Categorical unordered	-0.0145245	0.000137677	0.0433283
30810_irnt	Phosphate	Continuous normalized	0.00640687	0.000200905	0.0583629
24007_irnt	Particulate matter air pollution (pm2.5) absorbance; 2010	Continuous normalized	0.00639904	0.000233806	0.0630693
24017_irnt	Nitrogen dioxide air pollution; 2006	Continuous normalized	0.00604535	0.000292523	0.0736478
20003_1140884600	Treatment/medication code: metformin	Categorical unordered	-0.0383627	0.000392959	0.0923053
30070_irnt	Red blood cell (erythrocyte) distribution width	Continuous normalized	-0.00594527	0.000415513	0.0923053
30180_irnt	Lymphocyte percentage	Continuous normalized	0.0058189	0.000486152	0.101998
25728_irnt	Weighted-mean ISOVF in tract superior thalamic radiation (right)	Continuous normalized	0.0196234	0.000634	0.122653
30760_irnt	HDL cholesterol	Continuous normalized	0.00549872	0.000649557	0.122653
30080_irnt	Platelet count	Continuous normalized	0.00556975	0.000682036	0.122653
20075_irnt	Home location at assessment - north co-ordinate (rounded)	Continuous normalized	-0.00476167	0.000985018	0.169088
1538_2	Major dietary changes in the last 5 years: Yes, because of other reasons	Categorical unordered	0.0118017	0.00163433	0.176345
20002_1075	Non-cancer illness code, self-reported: heart attack/myocardial infarction	Categorical unordered	-0.0364322	0.00135129	0.176345
20003_1140864752	Treatment/medication code: lansoprazole	Categorical unordered	-0.0289112	0.00145191	0.176345
22601_31143051	Job coding: building or civil engineering technician, structural engineering technician, survey technician	Categorical unordered	0.288853	0.00142439	0.176345
22617_4134	Job SOC coding: Transport and distribution clerks	Categorical unordered	0.155754	0.00124193	0.176345
25463_irnt	Mean ISOVF in anterior corona radiata on FA skeleton (left)	Continuous normalized	0.0187037	0.00158113	0.176345
25717_irnt	Weighted-mean ISOVF in tract inferior fronto-occipital fasciculus (right)	Continuous normalized	0.0187258	0.00139918	0.176345
25726_irnt	Weighted-mean ISOVF in tract superior longitudinal fasciculus (right)	Continuous normalized	0.0181956	0.00160911	0.176345
25892_irnt	Volume of grey matter in Brain-Stem	Continuous normalized	-0.0165589	0.00153551	0.176345
30200_irnt	Neutrophill percentage	Continuous normalized	-0.00533756	0.00155216	0.176345
30650_irnt	Aspartate aminotransferase	Continuous normalized	-0.00523082	0.00126782	0.176345
4204	Absence of notch position in the pulse waveform	Categorical unordered	-0.0278064	0.00111553	0.176345
6150_1	Vascular/heart problems diagnosed by doctor: Heart attack	Categorical unordered	-0.036441	0.00129817	0.176345
22704_irnt	Home location - north co-ordinate (rounded)	Continuous normalized	-0.00449306	0.00176348	0.179995
25668_irnt	Weighted-mean ICVF in tract medial lemniscus (right)	Continuous normalized	0.0182176	0.00173084	0.179995
20003_1141151288	Treatment/medication code: naramig 2.5mg tablet	Categorical unordered	0.195453	0.00201279	0.190032
48_irnt	Waist circumference	Continuous normalized	-0.0045402	0.00198053	0.190032
680_100	Own or rent accommodation lived in: None of the above	Categorical unordered	-0.0784045	0.0019421	0.190032
1349	Processed meat intake	Categorical ordered	-0.00922574	0.00242691	0.201345
1747_2	Hair colour (natural, before greying): Red	Categorical unordered	0.0238548	0.00287902	0.201345
20001_1053	Cancer code, self-reported: non-hodgkins lymphoma	Categorical unordered	-0.115509	0.00265054	0.201345
20001_1065	Cancer code, self-reported: thyroid cancer	Categorical unordered	0.164498	0.00272206	0.201345
20003_1140888762	Treatment/medication code: ismn - isosorbide mononitrate	Categorical unordered	-0.215471	0.0028776	0.201345
21034	Frequency of loose/mushy/watery stools in the last 3 months	Categorical ordered	0.0157192	0.00270892	0.201345
22601_12213392	Job coding: hotel or guesthouse owner/manager; hostel warden, holiday camp manager, caravan/camping site owner/manager	Categorical unordered	-0.15306	0.0025702	0.201345
22617_1221	Job SOC coding: Hotel and accommodation managers	Categorical unordered	-0.150766	0.0027894	0.201345
22617_3114	Job SOC coding: Building and civil engineering technicians	Categorical unordered	0.264819	0.00284368	0.201345
23099_irnt	Body fat percentage	Continuous normalized	-0.00385991	0.00227571	0.201345
25683_irnt	Weighted-mean OD in tract parahippocampal part of cingulum (left)	Continuous normalized	0.0179338	0.002666	0.201345
30870_irnt	Triglycerides	Continuous normalized	-0.00493547	0.00271916	0.201345
41248_6001	Destinations on discharge from hospital (recoded): Transfer within NHS provider: General ward, young physically disabled, A&E	Categorical unordered	0.16523	0.00236654	0.201345
6154_1	Medication for pain relief, constipation, heartburn: Aspirin	Categorical unordered	-0.0149963	0.00271721	0.201345
40006_C182	Type of cancer: ICD10: C18.2 Ascending colon	Categorical unordered	-0.158817	0.00300052	0.206027
20003_1141188442	Treatment/medication code: glucosamine product	Categorical unordered	-0.0199133	0.00313274	0.211265
20483	Ever attempted suicide	Categorical unordered	-0.0848754	0.00318921	0.2113
20002_1453	Non-cancer illness code, self-reported: psoriasis	Categorical unordered	-0.0460563	0.00327929	0.213522
23115_irnt	Leg fat percentage (left)	Continuous normalized	-0.00301784	0.00334989	0.214422
23111_irnt	Leg fat percentage (right)	Continuous normalized	-0.00304818	0.00343248	0.216046
20548_3	Manifestations of mania or irritability: My thoughts were racing	Categorical unordered	-0.0302299	0.00352519	0.218244
25465_irnt	Mean ISOVF in superior corona radiata on FA skeleton (left)	Continuous normalized	0.016762	0.00363907	0.220764
5610_1	Which eye(s) affected by presbyopia: Right eye	Categorical unordered	-0.0728349	0.00368281	0.220764
30030_irnt	Haematocrit percentage	Continuous normalized	-0.00398243	0.0038901	0.229547
20002_1572	Non-cancer illness code, self-reported: whooping cough / pertussis	Categorical unordered	-0.144516	0.00427127	0.231493
20003_1140868226	Treatment/medication code: aspirin	Categorical unordered	-0.0146214	0.00405618	0.231493
20003_1140869848	Treatment/medication code: methotrexate	Categorical unordered	-0.0661487	0.00430952	0.231493
20118_5	Home area population density - urban or rural: England/Wales - Urban - less sparse	Categorical unordered	0.0121042	0.00413323	0.231493
25462_irnt	Mean ISOVF in anterior corona radiata on FA skeleton (right)	Continuous normalized	0.016983	0.00435217	0.231493
25725_irnt	Weighted-mean ISOVF in tract superior longitudinal fasciculus (left)	Continuous normalized	0.0168171	0.00400836	0.231493
30280_irnt	Immature reticulocyte fraction	Continuous normalized	-0.00488216	0.00420066	0.231493
20002_1597	Non-cancer illness code, self-reported: tinnitus / tiniitis	Categorical unordered	0.115237	0.00477288	0.234089
20431	Ever addicted to a behaviour or miscellanous	Categorical unordered	-0.0833242	0.00475089	0.234089
23038	pGP3 antigen for Chlamydia trachomatis	Categorical ordered	0.0633078	0.00466529	0.234089
2492	Taking other prescription medications	Categorical unordered	-0.00975704	0.00453552	0.234089
25169_irnt	Mean MO in anterior limb of internal capsule on FA skeleton (left)	Continuous normalized	0.0157221	0.00458861	0.234089
2887	Number of cigarettes previously smoked daily	Categorical ordered	-0.0193094	0.00466263	0.234089
23127_irnt	Trunk fat percentage	Continuous normalized	-0.00427235	0.00492393	0.238401
25901_irnt	Volume of grey matter in Vermis Crus I Cerebellum	Continuous normalized	-0.0163169	0.00508712	0.240144
41248_2000	Destinations on discharge from hospital (recoded): Temporary place of residence	Categorical unordered	-0.050054	0.00507204	0.240144
25466_irnt	Mean ISOVF in posterior corona radiata on FA skeleton (right)	Continuous normalized	0.0161877	0.00518949	0.241953
21070_0	Speed of onset of IBS symptoms: Started suddenly	Categorical unordered	-0.0532325	0.00544551	0.247771
25593_irnt	Weighted-mean L1 in tract superior thalamic radiation (right)	Continuous normalized	0.0150042	0.00538287	0.247771
104240	Lettuce intake	Categorical ordered	-0.0298204	0.00568846	0.255744
20242	Fluid intelligence completion status	Categorical ordered	0.0277117	0.00588745	0.261577
20003_1140888502	Treatment/medication code: amiodarone	Categorical unordered	-0.156005	0.00614612	0.266791
24003_irnt	Nitrogen dioxide air pollution; 2010	Continuous normalized	0.00457435	0.00608346	0.266791
25727_irnt	Weighted-mean ISOVF in tract superior thalamic radiation (left)	Continuous normalized	0.0156154	0.00656147	0.281585
25667_irnt	Weighted-mean ICVF in tract medial lemniscus (left)	Continuous normalized	0.0157855	0.00704371	0.295562
30020_irnt	Haemoglobin concentration	Continuous normalized	-0.00361892	0.00701555	0.295562
5086_irnt	Cylindrical power (left)	Continuous normalized	-0.00891981	0.00714367	0.296463
6142_7	Current employment status: Full or part-time student	Categorical unordered	-0.0507892	0.00785644	0.322499
1757	Facial ageing	Categorical ordered	-0.0105332	0.00812965	0.326614
20426	Restless during period of worst anxiety	Categorical unordered	-0.0296317	0.00804363	0.326614
1727	Ease of skin tanning	Categorical ordered	0.00807478	0.00877315	0.348757
23112_irnt	Leg fat mass (right)	Continuous normalized	-0.00349222	0.00901836	0.351112
23128_irnt	Trunk fat mass	Continuous normalized	-0.00438481	0.00892743	0.351112
20002_1477	Non-cancer illness code, self-reported: psoriatic arthropathy	Categorical unordered	-0.0989923	0.00927279	0.353725
25168_irnt	Mean MO in anterior limb of internal capsule on FA skeleton (right)	Continuous normalized	0.0140715	0.00923058	0.353725
1538_1	Major dietary changes in the last 5 years: Yes, because of illness	Categorical unordered	-0.0140395	0.0102636	0.360216
23100_irnt	Whole body fat mass	Continuous normalized	-0.00421004	0.00984331	0.360216
2473	Other serious medical condition/disability diagnosed by doctor	Categorical unordered	-0.0107923	0.0101464	0.360216
25141_irnt	Mean MD in cingulum hippocampus on FA skeleton (left)	Continuous normalized	-0.0153561	0.0097101	0.360216
25365_irnt	Mean ICVF in retrolenticular part of internal capsule on FA skeleton (left)	Continuous normalized	0.0151167	0.0103921	0.360216
25373_irnt	Mean ICVF in posterior thalamic radiation on FA skeleton (left)	Continuous normalized	0.0147235	0.0101939	0.360216
30730_irnt	Gamma glutamyltransferase	Continuous normalized	-0.00406795	0.00984366	0.360216
3404	Neck/shoulder pain for 3+ months	Categorical unordered	-0.0198466	0.0101817	0.360216
41269_irnt	Gestation period at first antenatal assessment	Continuous normalized	-0.035066	0.00998183	0.360216
5160_irnt	3mm regularity index (right)	Continuous normalized	0.00867123	0.0103968	0.360216
23116_irnt	Leg fat mass (left)	Continuous normalized	-0.00337553	0.0106649	0.366147
30110_irnt	Platelet distribution width	Continuous normalized	-0.00427179	0.0108739	0.369959
1717	Skin colour	Categorical ordered	-0.00943199	0.0111359	0.372168
22617_3415	Job SOC coding: Musicians	Categorical unordered	-0.198725	0.0110566	0.372168
4200_irnt	Position of the shoulder on the pulse waveform	Continuous normalized	-0.00641479	0.0115504	0.382635
40006_C186	Type of cancer: ICD10: C18.6 Descending colon	Categorical unordered	-0.21862	0.0117698	0.38651
20003_1140927320	Treatment/medication code: dermol 500 lotion	Categorical unordered	0.245708	0.011888	0.387027
25480_irnt	Mean ISOVF in superior longitudinal fasciculus on FA skeleton (right)	Continuous normalized	0.0145214	0.0120507	0.38897
41203_4549	Diagnoses - main ICD9: 4549 Varicose veins of lower extremity without ulcer/inflammation	Categorical unordered	-0.0838973	0.0121898	0.390128
1309	Fresh fruit intake	Categorical ordered	0.00837219	0.0136473	0.400948
20001_1063	Cancer code, self-reported: primary bone cancer	Categorical unordered	-0.23621	0.0140742	0.400948
20003_1140888092	Treatment/medication code: elocon cream	Categorical unordered	0.165191	0.0129252	0.400948
20003_1141145660	Treatment/medication code: valsartan	Categorical unordered	0.0609808	0.0129803	0.400948
20111_2	Illnesses of siblings: Stroke	Categorical unordered	-0.0266017	0.0132699	0.400948
2100	Seen a psychiatrist for nerves, anxiety, tension or depression	Categorical unordered	0.0130149	0.0135386	0.400948
22601_34153170	Job coding: musician, bandsman, instrumentalist, bellringer; composer, conductor; song writer	Categorical unordered	-0.197561	0.0130018	0.400948
22613_0	Worked with paints, thinners or glues: Rarely/never	Categorical unordered	-0.0424822	0.0136625	0.400948
25464_irnt	Mean ISOVF in superior corona radiata on FA skeleton (right)	Continuous normalized	0.0143352	0.0128095	0.400948
25473_irnt	Mean ISOVF in external capsule on FA skeleton (left)	Continuous normalized	0.014329	0.0139641	0.400948
25592_irnt	Weighted-mean L1 in tract superior thalamic radiation (left)	Continuous normalized	0.0132142	0.0140506	0.400948
40006_C433	Type of cancer: ICD10: C43.3 Malignant melanoma of other and unspecified parts of face	Categorical unordered	-0.178822	0.0137346	0.400948
41203_5742	Diagnoses - main ICD9: 5742 Calculus of gallbladder without mention of cholecystitis	Categorical unordered	-0.165824	0.0141205	0.400948
4825	Noisy workplace	Categorical ordered	-0.0176933	0.0131878	0.400948
5097_irnt	6mm weak meridian (left)	Continuous normalized	0.00884089	0.013544	0.400948
40001_C221	Underlying (primary) cause of death: ICD10: C22.1 Intrahepatic bile duct carcinoma	Categorical unordered	0.187477	0.0146275	0.412245
22601_35203279	Job coding: judge's or barrister's clerk, conveyancer, data protection officer, legal assistant or executive, coroner's officer, land registrar, tribunal member	Categorical unordered	-0.210095	0.0148666	0.41588
1458	Cereal intake	Categorical ordered	0.00756714	0.0173095	0.420322
1508_2	Coffee type: Instant coffee	Categorical unordered	-0.00922936	0.0156844	0.420322
20002_1256	Non-cancer illness code, self-reported: acute infective polyneuritis/guillain-barre syndrome	Categorical unordered	-0.190524	0.015979	0.420322
20003_1140861138	Treatment/medication code: adizem-60 m/r tablet	Categorical unordered	0.134762	0.0168971	0.420322
20003_1141153032	Treatment/medication code: zanidip 10mg tablet	Categorical unordered	0.188253	0.0180857	0.420322
20003_1141171948	Treatment/medication code: adcal 600mg chewable tablet	Categorical unordered	-0.0739942	0.0177655	0.420322
20111_12	Illnesses of siblings: Severe depression	Categorical unordered	0.0178245	0.0159272	0.420322
20258_irnt	FEV1/ FVC ratio Z-score	Continuous normalized	0.0044943	0.0159315	0.420322
20262	Myopia diagnosis	Categorical ordered	0.0187352	0.0165326	0.420322
20550_1	Activities undertaken to treat anxiety: Talking therapies, such as psychotherapy, counselling, group therapy or CBT	Categorical unordered	0.0231148	0.0161444	0.420322
2247_0	Hearing difficulty/problems: No	Categorical unordered	0.00936757	0.0179787	0.420322
2247_1	Hearing difficulty/problems: Yes	Categorical unordered	-0.00950391	0.0164058	0.420322
22601_41423445	Job coding: emergency services control room/radio operator/officer	Categorical unordered	-0.188823	0.0174776	0.420322
22617_3520	Job SOC coding: Legal associate professionals	Categorical unordered	-0.204534	0.0164403	0.420322
24012_irnt	Inverse distance to the nearest major road	Continuous normalized	0.00406934	0.015518	0.420322
25216_irnt	Mean L1 in anterior limb of internal capsule on FA skeleton (right)	Continuous normalized	0.0129165	0.0171185	0.420322
25237_irnt	Mean L1 in cingulum hippocampus on FA skeleton (left)	Continuous normalized	-0.0143122	0.0168139	0.420322
25420_irnt	Mean OD in posterior thalamic radiation on FA skeleton (right)	Continuous normalized	0.0142999	0.0156386	0.420322
25650_irnt	Weighted-mean ICVF in tract acoustic radiation (left)	Continuous normalized	0.0140106	0.0176376	0.420322
25662_irnt	Weighted-mean ICVF in tract inferior fronto-occipital fasciculus (left)	Continuous normalized	0.0135297	0.018253	0.420322
25664_irnt	Weighted-mean ICVF in tract inferior longitudinal fasciculus (left)	Continuous normalized	0.0139346	0.0160951	0.420322
25665_irnt	Weighted-mean ICVF in tract inferior longitudinal fasciculus (right)	Continuous normalized	0.0137402	0.0182013	0.420322
25710_irnt	Weighted-mean ISOVF in tract parahippocampal part of cingulum (left)	Continuous normalized	0.0138769	0.0170526	0.420322
25724_irnt	Weighted-mean ISOVF in tract posterior thalamic radiation (right)	Continuous normalized	0.0134431	0.0177196	0.420322
25738_irnt	Discrepancy between SWI brain image and T1 brain image	Continuous normalized	-0.0142175	0.0163056	0.420322
40006_C443	Type of cancer: ICD10: C44.3 Skin of other and unspecified parts of face	Categorical unordered	-0.033654	0.0181588	0.420322
41203_4709	Diagnoses - main ICD9: 4709 Deflected nasal septum	Categorical unordered	-0.152017	0.0171527	0.420322
41248_6007	Destinations on discharge from hospital (recoded): Transfer within NHS provider: Geriatrics	Categorical unordered	-0.178538	0.0157909	0.420322
5610_3	Which eye(s) affected by presbyopia: Both eyes	Categorical unordered	0.0435783	0.0169869	0.420322
23052	VZV seropositivity for Varicella Zoster Virus	Categorical unordered	0.108629	0.0186097	0.425937
20001_1024	Cancer code, self-reported: liver/hepatocellular cancer	Categorical unordered	-0.203106	0.0192301	0.437487
30860_irnt	Total protein	Continuous normalized	-0.00416049	0.019408	0.43889
20003_1140863202	Treatment/medication code: temazepam	Categorical unordered	-0.0863853	0.0199227	0.443082
30630_irnt	Apolipoprotein A	Continuous normalized	0.00381672	0.0199199	0.443082
4946	FI2 : identify largest number	Categorical unordered	0.0766747	0.0199454	0.443082
23120_irnt	Arm fat mass (right)	Continuous normalized	-0.00382451	0.0200651	0.443135
20118_6	Home area population density - urban or rural: England/Wales - Town and Fringe - less sparse	Categorical unordered	-0.0152387	0.0203623	0.443665
20427	Frequent trouble falling or staying asleep during worst period of anxiety	Categorical unordered	-0.0323226	0.0207049	0.443665
2217_irnt	Age started wearing glasses or contact lenses	Continuous normalized	-0.00405613	0.0206119	0.443665
23035	tarp-D F1 antigen for Chlamydia trachomatis	Categorical ordered	0.0516403	0.020614	0.443665
6164_4	Types of physical activity in last 4 weeks: Light DIY (eg: pruning, watering the lawn)	Categorical unordered	0.00781412	0.0205846	0.443665
680_3	Own or rent accommodation lived in: Rent - from local authority, local council, housing association	Categorical unordered	-0.0174422	0.020794	0.443665
20003_1140876146	Treatment/medication code: rhinocort 50micrograms nasal spray	Categorical unordered	-0.190768	0.0215635	0.447443
24500_irnt	Greenspace percentage, buffer 1000m	Continuous normalized	-0.00407515	0.0215125	0.447443
25552_irnt	Weighted-mean MO in tract forceps major	Continuous normalized	-0.013748	0.0212422	0.447443
25587_irnt	Weighted-mean L1 in tract medial lemniscus (right)	Continuous normalized	0.0137466	0.0213443	0.447443
5111_irnt	3mm asymmetry angle (left)	Continuous normalized	0.00795546	0.0215339	0.447443
41248_7003	Destinations on discharge from hospital (recoded): Nursing, residential care, group home: Non-NHS	Categorical unordered	-0.0879957	0.0217168	0.447908
6142_100	Current employment status: None of the above	Categorical unordered	-0.0555882	0.0218231	0.447908
135	Number of self-reported non-cancer illnesses	Categorical ordered	-0.00728919	0.0221523	0.448129
2877_3	Type of tobacco previously smoked: Cigars or pipes	Categorical unordered	-0.0375084	0.0220518	0.448129
30800_irnt	Oestradiol	Continuous normalized	0.00806185	0.0221899	0.448129
1031	Frequency of friend/family visits	Categorical ordered	0.0068157	0.0250663	0.452769
1050	Time spend outdoors in summer	Categorical ordered	-0.00748371	0.0268095	0.452769
1950	Sensitivity / hurt feelings	Categorical unordered	0.00771138	0.0268634	0.452769
20002_1417	Non-cancer illness code, self-reported: nasal polyps	Categorical unordered	-0.0562393	0.0270953	0.452769
20003_1140872112	Treatment/medication code: epanutin 25mg capsule	Categorical unordered	0.139653	0.0241136	0.452769
20003_1140879792	Treatment/medication code: terbutaline	Categorical unordered	0.0971319	0.0241241	0.452769
20003_1141172924	Treatment/medication code: desloratadine	Categorical unordered	0.102568	0.0269728	0.452769
20003_1197	Treatment/medication code: evening primrose oil product	Categorical unordered	0.0787354	0.0267173	0.452769
20548_6	Manifestations of mania or irritability: I was more creative or had more ideas than usual	Categorical unordered	-0.040784	0.0267173	0.452769
21021_irnt	Pulse wave Arterial Stiffness index	Continuous normalized	-0.00575676	0.0230929	0.452769
21039	Severity of current abdominal distension/tightness	Categorical ordered	-0.0230275	0.0229334	0.452769
21047	Number of weeks (in the last year) at work suffering because of IBS	Categorical ordered	-0.0599001	0.0232855	0.452769
21070_1	Speed of onset of IBS symptoms: Came on gradually	Categorical unordered	0.0362399	0.023641	0.452769
22601_92413455	Job coding: security guard/officer, night watchman, store detective, private detective, bodyguard, gateman, door keeper, cctv operator, patrolman	Categorical unordered	0.13323	0.0257854	0.452769
22617_7211	Job SOC coding: Call centre agents/operators	Categorical unordered	0.0812871	0.0250942	0.452769
22617_9241	Job SOC coding: Security guards and related occupations	Categorical unordered	0.130645	0.0240723	0.452769
23104_irnt	Body mass index (BMI)	Continuous normalized	-0.00378909	0.0231549	0.452769
24006_irnt	Particulate matter air pollution (pm2.5); 2010	Continuous normalized	0.00391262	0.0239624	0.452769
25354_irnt	Mean ICVF in inferior cerebellar peduncle on FA skeleton (right)	Continuous normalized	0.0129178	0.026483	0.452769
25374_irnt	Mean ICVF in sagittal stratum on FA skeleton (right)	Continuous normalized	0.0131825	0.0239556	0.452769
25375_irnt	Mean ICVF in sagittal stratum on FA skeleton (left)	Continuous normalized	0.0129807	0.0244945	0.452769
25376_irnt	Mean ICVF in external capsule on FA skeleton (right)	Continuous normalized	0.0124659	0.0250737	0.452769
25381_irnt	Mean ICVF in cingulum hippocampus on FA skeleton (left)	Continuous normalized	0.0130232	0.0257079	0.452769
25421_irnt	Mean OD in posterior thalamic radiation on FA skeleton (left)	Continuous normalized	0.0135168	0.0229953	0.452769
25456_irnt	Mean ISOVF in anterior limb of internal capsule on FA skeleton (right)	Continuous normalized	0.0129689	0.0265263	0.452769
25481_irnt	Mean ISOVF in superior longitudinal fasciculus on FA skeleton (left)	Continuous normalized	0.0131356	0.0262714	0.452769
25494_irnt	Weighted-mean FA in tract parahippocampal part of cingulum (left)	Continuous normalized	-0.0132012	0.0250015	0.452769
25719_irnt	Weighted-mean ISOVF in tract inferior longitudinal fasciculus (right)	Continuous normalized	0.0129805	0.0249109	0.452769
25722_irnt	Weighted-mean ISOVF in tract medial lemniscus (right)	Continuous normalized	0.013136	0.0268675	0.452769
25729_irnt	Weighted-mean ISOVF in tract uncinate fasciculus (left)	Continuous normalized	0.013145	0.0245193	0.452769
25817_irnt	Volume of grey matter in Superior Parietal Lobule (right)	Continuous normalized	0.0127615	0.0249188	0.452769
30150	Eosinophill count	Categorical ordered	-0.0070872	0.025613	0.452769
30190_irnt	Monocyte percentage	Continuous normalized	0.00366532	0.0254158	0.452769
40006_C221	Type of cancer: ICD10: C22.1 Intrahepatic bile duct carcinoma	Categorical unordered	0.207436	0.0254376	0.452769
41248_1000	Destinations on discharge from hospital (recoded): Usual Place of residence	Categorical unordered	-0.00963698	0.0247443	0.452769
4196_irnt	Pulse wave peak to peak time	Continuous normalized	0.005809	0.0234363	0.452769
5096_irnt	3mm weak meridian (left)	Continuous normalized	0.0073802	0.0270246	0.452769
5855_2	Which eye(s) affected by astigmatism: Left eye	Categorical unordered	0.0631505	0.0241258	0.452769
6160_100	Leisure/social activities: None of the above	Categorical unordered	-0.00810602	0.0267595	0.452769
20002_1387	Non-cancer illness code, self-reported: hayfever/allergic rhinitis	Categorical unordered	0.0155849	0.0308902	0.460663
20003_1140860728	Treatment/medication code: quinapril	Categorical unordered	0.180762	0.0285468	0.460663
20003_1140888538	Treatment/medication code: zinc product	Categorical unordered	0.0453836	0.0278879	0.460663
20003_1140909936	Treatment/medication code: indometacin	Categorical unordered	0.139652	0.0313491	0.460663
20003_1141182632	Treatment/medication code: spiriva 18micrograms inhalation capsule	Categorical unordered	-0.0974234	0.0287963	0.460663
20127_irnt	Neuroticism score	Continuous normalized	0.00399398	0.0287709	0.460663
20459	General happiness with own health	Categorical ordered	-0.0118042	0.0293027	0.460663
20534	Sleeping too much	Categorical unordered	0.0259166	0.0278518	0.460663
20548_1	Manifestations of mania or irritability: I was more talkative than usual	Categorical unordered	-0.030406	0.0299191	0.460663
2178	Overall health rating	Categorical ordered	-0.00708642	0.0305597	0.460663
22601_71113328	Job coding: sales assistant, retail/shop assistant, counter assistant, sub post office assistant, takeaway food worker	Categorical unordered	-0.0335105	0.0292898	0.460663
23119_irnt	Arm fat percentage (right)	Continuous normalized	-0.00276242	0.0297241	0.460663
23123_irnt	Arm fat percentage (left)	Continuous normalized	-0.00276951	0.0286646	0.460663
25135_irnt	Mean MD in sagittal stratum on FA skeleton (left)	Continuous normalized	-0.0125478	0.0302646	0.460663
25149_irnt	Mean MD in uncinate fasciculus on FA skeleton (left)	Continuous normalized	-0.0127555	0.0297218	0.460663
25651_irnt	Weighted-mean ICVF in tract acoustic radiation (right)	Continuous normalized	0.0127761	0.0301689	0.460663
25718_irnt	Weighted-mean ISOVF in tract inferior longitudinal fasciculus (left)	Continuous normalized	0.0126219	0.0306346	0.460663
25765_irnt	90th percentile of BOLD effect (in group-defined mask) for faces-shapes contrast	Continuous normalized	-0.0137931	0.029756	0.460663
30740_irnt	Glucose	Continuous normalized	-0.00379123	0.0312536	0.460663
3146_irnt	Speed of sound through heel	Continuous normalized	-0.00465412	0.0308708	0.460663
3147_irnt	Heel quantitative ultrasound index (QUI), direct entry	Continuous normalized	-0.00460469	0.0310078	0.460663
3148_irnt	Heel bone mineral density (BMD)	Continuous normalized	-0.00465524	0.0291728	0.460663
40006_C444	Type of cancer: ICD10: C44.4 Skin of scalp and neck	Categorical unordered	-0.0666531	0.0304863	0.460663
41203_8020	Diagnoses - main ICD9: 8020 Fracture of nasal bones, closed	Categorical unordered	0.215624	0.0297332	0.460663
41286_irnt	Mother age on date of delivery	Continuous normalized	0.0214315	0.0300063	0.460663
5104_irnt	3mm strong meridian angle (left)	Continuous normalized	0.00751522	0.0279992	0.460663
5110_irnt	6mm asymmetry angle (left)	Continuous normalized	0.0102026	0.0290016	0.460663
5133_irnt	6mm strong meridian (right)	Continuous normalized	0.00766834	0.0311055	0.460663
5832_1	Which eye(s) affected by hypermetropia (long sight): Right eye	Categorical unordered	-0.0678171	0.0308734	0.460663
6139_100	Gas or solid-fuel cooking/heating: None of the above	Categorical unordered	0.00951118	0.0308475	0.460663
78_irnt	Heel bone mineral density (BMD) T-score, automated	Continuous normalized	-0.00460445	0.0310163	0.460663
40001_C800	Underlying (primary) cause of death: ICD10: C80.0 Malignant neoplasm, primary site unknown, so stated	Categorical unordered	-0.20533	0.0318547	0.466278
25669_irnt	Weighted-mean ICVF in tract posterior thalamic radiation (left)	Continuous normalized	0.0122357	0.0321987	0.469493
100001_irnt	Food weight	Continuous normalized	-0.00540308	0.0325404	0.47084
20549_1	Substances taken for anxiety: Unprescribed medication (more than once)	Categorical unordered	-0.0431899	0.0324954	0.47084
22609_2	Workplace very dusty: Often	Categorical unordered	-0.0234849	0.0328026	0.472822
20002_1191	Non-cancer illness code, self-reported: gastrointestinal bleeding	Categorical unordered	-0.186674	0.0333417	0.473365
25467_irnt	Mean ISOVF in posterior corona radiata on FA skeleton (left)	Continuous normalized	0.0124342	0.0332537	0.473365
25739_irnt	Discrepancy between rfMRI brain image and T1 brain image	Continuous normalized	-0.0108535	0.033225	0.473365
4194_irnt	Pulse rate	Continuous normalized	-0.00555951	0.0332432	0.473365
20003_1140927730	Treatment/medication code: epaderm ointment	Categorical unordered	0.14645	0.0342316	0.479125
22601_11843115	Job coding: social services manager, community care manager, welfare services manager	Categorical unordered	-0.0788646	0.0344718	0.479125
22617_1184	Job SOC coding: Social services managers	Categorical unordered	-0.078129	0.0345086	0.479125
23124_irnt	Arm fat mass (left)	Continuous normalized	-0.00348588	0.0341086	0.479125
25452_irnt	Mean ISOVF in superior cerebellar peduncle on FA skeleton (right)	Continuous normalized	0.0124987	0.034394	0.479125
25862_irnt	Volume of grey matter in Frontal Operculum Cortex (left)	Continuous normalized	0.0115389	0.0338765	0.479125
20002_1238	Non-cancer illness code, self-reported: pituitary adenoma/tumour	Categorical unordered	-0.14201	0.0348807	0.482517
25663_irnt	Weighted-mean ICVF in tract inferior fronto-occipital fasciculus (right)	Continuous normalized	0.0121041	0.0351886	0.485
25377_irnt	Mean ICVF in external capsule on FA skeleton (left)	Continuous normalized	0.011688	0.0353449	0.485383
728	Number of vehicles in household	Categorical ordered	-0.0065879	0.0359025	0.491254
20002_1414	Non-cancer illness code, self-reported: throat or larynx disorder	Categorical unordered	-0.119359	0.0363579	0.494118
2966_irnt	Age high blood pressure diagnosed	Continuous normalized	-0.0057026	0.0363735	0.494118
20079_7	Day-of-week questionnaire completion requested: Sunday	Categorical unordered	-0.188913	0.0375238	0.494472
22601_24433109	Job coding: probation officer, community service officer	Categorical unordered	-0.156755	0.0367729	0.494472
22601_81252835	Job coding: metal working machine operator, fettler, grinder, metal cutter, metal machinist, metal polisher, press operator, shot blaster, tool room machinist	Categorical unordered	-0.18487	0.0367563	0.494472
22617_7111	Job SOC coding: Sales and retail assistants	Categorical unordered	-0.0317548	0.0369327	0.494472
24004_irnt	Nitrogen oxides air pollution; 2010	Continuous normalized	0.00347606	0.0372136	0.494472
25461_irnt	Mean ISOVF in retrolenticular part of internal capsule on FA skeleton (left)	Continuous normalized	0.0124349	0.0368035	0.494472
25687_irnt	Weighted-mean OD in tract forceps major	Continuous normalized	0.0122106	0.0377089	0.494472
25707_irnt	Weighted-mean ISOVF in tract anterior thalamic radiation (right)	Continuous normalized	0.0118651	0.0374094	0.494472
49_irnt	Hip circumference	Continuous normalized	-0.00347435	0.0376142	0.494472
6179_4	Mineral and other dietary supplements: Zinc	Categorical unordered	0.0178054	0.0374868	0.494472
22601_11423230	Job coding: customer care/relations manager, help desk manager	Categorical unordered	-0.102853	0.0381159	0.494657
25697_irnt	Weighted-mean OD in tract posterior thalamic radiation (right)	Continuous normalized	0.0121584	0.0380018	0.494657
25800_irnt	Volume of grey matter in Superior Temporal Gyrus, posterior division (left)	Continuous normalized	-0.0114204	0.038094	0.494657
25372_irnt	Mean ICVF in posterior thalamic radiation on FA skeleton (right)	Continuous normalized	0.0119844	0.0383104	0.495477
1428_0	Spread type: Never/rarely use spread	Categorical unordered	0.0114973	0.0387612	0.495623
20002_1649	Non-cancer illness code, self-reported: fracture shaft of femur	Categorical unordered	0.146077	0.0388415	0.495623
22617_1134	Job SOC coding: Advertising and public relations managers	Categorical unordered	0.0848226	0.0388466	0.495623
22617_9221	Job SOC coding: Hospital porters	Categorical unordered	-0.183156	0.0385733	0.495623
20003_1141176570	Treatment/medication code: fosamax 5mg tablet	Categorical unordered	-0.100512	0.0394532	0.499933
22601_41342670	Job coding: road transport/traffic clerk, distribution clerk/controller, shipping clerk/controller, fleet controller/administrator, traffic officer (road haulage)	Categorical unordered	0.1407	0.0395335	0.499933
30260_irnt	Mean reticulocyte volume	Continuous normalized	-0.00349486	0.0395815	0.499933
22601_72113242	Job coding: call centre operator, sales order clerk, telephone adviser	Categorical unordered	0.0782087	0.0399861	0.503359
20002_1220	Non-cancer illness code, self-reported: diabetes	Categorical unordered	-0.0178175	0.0406377	0.50483
20003_1141166294	Treatment/medication code: leflunomide	Categorical unordered	-0.169195	0.0403765	0.50483
21001_irnt	Body mass index (BMI)	Continuous normalized	-0.00339317	0.0406227	0.50483
5098_irnt	6mm weak meridian (right)	Continuous normalized	0.00730156	0.0402817	0.50483
2654_9	Non-butter spread type details: Other type of spread/margarine	Categorical unordered	-0.0254434	0.0409228	0.506706
20003_1141192916	Treatment/medication code: rino clenil 50micrograms nasal spray	Categorical unordered	-0.0791081	0.0413734	0.507296
20552_2	Behavioural and miscellaneous addictions: A behaviour	Categorical unordered	-0.0593384	0.0412501	0.507296
25913_irnt	Volume of grey matter in Vermis VIIIb Cerebellum	Continuous normalized	-0.0115925	0.0411802	0.507296
6159_6	Pain type(s) experienced in last month: Hip pain	Categorical unordered	-0.0108621	0.041623	0.508704
25746_irnt	Number of dMRI outlier slices detected and corrected	Continuous normalized	-0.0120991	0.0422656	0.514891
20003_1140923484	Treatment/medication code: topiramate	Categorical unordered	-0.147126	0.0426964	0.514906
20084_477	Vitamin and/or mineral supplement use: Vitamin B12	Categorical unordered	-0.0636355	0.0428214	0.514906
25586_irnt	Weighted-mean L1 in tract medial lemniscus (left)	Continuous normalized	0.0120673	0.0425722	0.514906
5161_irnt	6mm regularity index (right)	Continuous normalized	0.00919651	0.0426995	0.514906
6157_4	Why stopped smoking: Financial reasons	Categorical unordered	0.0160205	0.0429485	0.514906
20003_1140884464	Treatment/medication code: dihydrocodeine	Categorical unordered	-0.0570176	0.0434838	0.515366
20090_364	Type of fat/oil used in cooking: Lard	Categorical unordered	-0.0888304	0.0433107	0.515366
25539_irnt	Weighted-mean MD in tract superior thalamic radiation (right)	Continuous normalized	0.0111234	0.0435328	0.515366
2754_irnt	Age at first live birth	Continuous normalized	0.00549296	0.043211	0.515366
20003_1140867490	Treatment/medication code: lithium product	Categorical unordered	0.109476	0.0440546	0.51905
20003_1140871196	Treatment/medication code: lodine 200mg tablet	Categorical unordered	-0.165247	0.0441188	0.51905
22620_1	Job involved shift work: Yes	Categorical unordered	0.0150432	0.0443669	0.520291
25327_irnt	Mean L3 in sagittal stratum on FA skeleton (left)	Continuous normalized	-0.0114255	0.0444998	0.520291
102_irnt	Pulse rate, automated reading	Continuous normalized	-0.00341902	0.045357	0.523793
129_irnt	Place of birth in UK - north co-ordinate	Continuous normalized	-0.00258319	0.0455902	0.523793
20417	Tense, sore, or aching muscles during worst period of anxiety	Categorical unordered	-0.0226395	0.0481467	0.523793
20419	Difficulty concentrating during worst period of anxiety	Categorical unordered	-0.0250261	0.0482668	0.523793
20536_1	Weight change during worst episode of depression: Gained weight	Categorical unordered	-0.0225108	0.0472268	0.523793
22608_2	Workplace very hot: Often	Categorical unordered	-0.0212086	0.0462517	0.523793
22611_0	Workplace had a lot of cigarette smoke from other people smoking: Rarely/never	Categorical unordered	-0.018949	0.0476933	0.523793
2296	Falls in the last year	Categorical ordered	-0.00834075	0.0478358	0.523793
2443	Diabetes diagnosed by doctor	Categorical unordered	-0.0157429	0.0464145	0.523793
25007_irnt	Volume of white matter (normalised for head size)	Continuous normalized	-0.0110192	0.0471719	0.523793
25229_irnt	Mean L1 in posterior thalamic radiation on FA skeleton (left)	Continuous normalized	-0.0118146	0.0464258	0.523793
25505_irnt	Weighted-mean FA in tract medial lemniscus (left)	Continuous normalized	0.0117049	0.0478198	0.523793
25706_irnt	Weighted-mean ISOVF in tract anterior thalamic radiation (left)	Continuous normalized	0.0113237	0.0474	0.523793
25730_irnt	Weighted-mean ISOVF in tract uncinate fasciculus (right)	Continuous normalized	0.0116553	0.0471408	0.523793
25900_irnt	Volume of grey matter in Crus I Cerebellum (left)	Continuous normalized	-0.01091	0.0452399	0.523793
2644	Light smokers, at least 100 smokes in lifetime	Categorical unordered	-0.0129815	0.0458942	0.523793
30170	Nucleated red blood cell count	Categorical ordered	0.0363507	0.0477246	0.523793
30230	Nucleated red blood cell percentage	Categorical ordered	0.0363294	0.0480073	0.523793
3571	Back pain for 3+ months	Categorical unordered	-0.0143033	0.0469389	0.523793
40006_D45	Type of cancer: ICD10: D45 Polycythaemia vera	Categorical unordered	0.177023	0.046985	0.523793
4079_irnt	Diastolic blood pressure, automated reading	Continuous normalized	-0.00333024	0.04818	0.523793
41203_5997	Diagnoses - main ICD9: 5997 Haematuria	Categorical unordered	0.162905	0.0449887	0.523793
41248_6000	Destinations on discharge from hospital (recoded): Transfer within NHS provider	Categorical unordered	-0.0321735	0.0469325	0.523793
6159_2	Pain type(s) experienced in last month: Facial pain	Categorical unordered	0.0249891	0.045844	0.523793
845	Age completed full time education	Categorical ordered	0.00768391	0.0458148	0.523793
2010	Suffer from 'nerves'	Categorical unordered	0.00823961	0.0486696	0.525147
20118_16	Home area population density - urban or rural: Scotland - Accessible Rural	Categorical unordered	-0.057306	0.0485775	0.525147
137	Number of treatments/medications taken	Categorical ordered	-0.00614971	0.04938	0.531294
20003_1140909702	Treatment/medication code: sulfasalazine	Categorical unordered	-0.0754037	0.0497115	0.53183
20074_irnt	Home location at assessment - east co-ordinate (rounded)	Continuous normalized	0.0030892	0.0496675	0.53183
20003_1140888172	Treatment/medication code: mometasone	Categorical unordered	-0.0751346	0.0503471	0.53418
20003_1141179974	Treatment/medication code: cozaar 25mg tablet	Categorical unordered	-0.0973065	0.0503555	0.53418
25431_irnt	Mean OD in fornix cres+stria terminalis on FA skeleton (left)	Continuous normalized	0.0110647	0.0501443	0.53418
20003_1141200322	Treatment/medication code: solifenacin	Categorical unordered	0.0841504	0.0507284	0.536628
1369	Beef intake	Categorical ordered	-0.00611138	0.0510505	0.537563
20501	Ever had period of mania / excitability	Categorical unordered	-0.0290068	0.0511015	0.537563
1618	Alcohol usually taken with meals	Categorical unordered	0.0101208	0.0516669	0.54161
25468_irnt	Mean ISOVF in posterior thalamic radiation on FA skeleton (right)	Continuous normalized	0.0114547	0.0518444	0.54161
4924	Attempted fluid intelligence (FI) test.	Categorical unordered	-0.0505493	0.0519164	0.54161
20003_1141172918	Treatment/medication code: celluvisc 1% single-use eye drops	Categorical unordered	0.1196	0.0525302	0.543509
20090_396	Type of fat/oil used in cooking: Other type fat	Categorical unordered	-0.096336	0.052342	0.543509
22607_0	Workplace very cold: Rarely/never	Categorical unordered	-0.0181755	0.0524483	0.543509
20090_352	Type of fat/oil used in cooking: Cooking fat unknown	Categorical unordered	0.0226256	0.0540016	0.545288
20423	Keyed up or on edge during worst period of anxiety	Categorical unordered	-0.0259728	0.0535791	0.545288
20540	Multiple worries during worst period of anxiety	Categorical unordered	0.024285	0.0534541	0.545288
22601_41313272	Job coding: filing clerk, records assistant/clerk	Categorical unordered	-0.084789	0.0537092	0.545288
24506_irnt	Natural environment percentage, buffer 1000m	Continuous normalized	-0.00319966	0.0539623	0.545288
25009_irnt	Volume of brain, grey+white matter (normalised for head size)	Continuous normalized	-0.00931126	0.0531354	0.545288
25383_irnt	Mean ICVF in fornix cres+stria terminalis on FA skeleton (left)	Continuous normalized	0.0114582	0.0529415	0.545288
25716_irnt	Weighted-mean ISOVF in tract inferior fronto-occipital fasciculus (left)	Continuous normalized	0.011369	0.0535609	0.545288
40001_I259	Underlying (primary) cause of death: ICD10: I25.9 Chronic ischaemic heart disease, unspecified	Categorical unordered	-0.0904652	0.0538664	0.545288
1628	Alcohol intake versus 10 years previously	Categorical ordered	0.00630152	0.0547064	0.550931
25548_irnt	Weighted-mean MO in tract parahippocampal part of cingulum (left)	Continuous normalized	-0.0114983	0.0548971	0.551382
20003_1140872228	Treatment/medication code: gabapentin	Categorical unordered	-0.0474599	0.0552111	0.551801
4080_irnt	Systolic blood pressure, automated reading	Continuous normalized	-0.00305534	0.0553773	0.551801
41205_V587	Diagnoses - secondary ICD9: V587 Other endoscopy with no abnormality found	Categorical unordered	0.172892	0.0552723	0.551801
20404	Ever physically dependent on alcohol	Categorical unordered	0.08511	0.0557025	0.553581
6147_5	Reason for glasses/contact lenses: For a 'squint' or 'turn' in an eye since childhood (called 'strabismus')	Categorical unordered	-0.0487718	0.056017	0.555246
1259	Smoking/smokers in household	Categorical ordered	-0.0111261	0.0563729	0.557246
25148_irnt	Mean MD in uncinate fasciculus on FA skeleton (right)	Continuous normalized	-0.0110833	0.0565139	0.557246
20003_1140861958	Treatment/medication code: simvastatin	Categorical unordered	-0.0103798	0.0567181	0.557803
1970	Nervous feelings	Categorical unordered	0.00760559	0.0579493	0.559125
20002_1406	Non-cancer illness code, self-reported: muscle or soft tissue injuries	Categorical unordered	0.0373629	0.0577128	0.559125
20003_1141192740	Treatment/medication code: ezetrol 10mg tablet	Categorical unordered	0.0742169	0.058122	0.559125
22424_irnt	Cardiac output	Continuous normalized	-0.0100712	0.0577025	0.559125
22601_23193429	Job coding: day nursery manager or owner	Categorical unordered	-0.179156	0.0579106	0.559125
23098_irnt	Weight	Continuous normalized	-0.00279531	0.0581781	0.559125
24503_irnt	Greenspace percentage, buffer 300m	Continuous normalized	-0.0033828	0.0574413	0.559125
25162_irnt	Mean MO in inferior cerebellar peduncle on FA skeleton (right)	Continuous normalized	-0.0108762	0.058057	0.559125
25694_irnt	Weighted-mean OD in tract medial lemniscus (left)	Continuous normalized	-0.0112046	0.058185	0.559125
22421_irnt	LV end diastolic volume	Continuous normalized	-0.00914121	0.0583776	0.559552
20003_1140867878	Treatment/medication code: sertraline	Categorical unordered	0.0488676	0.0596057	0.562365
20118_11	Home area population density - urban or rural: Scotland - Large Urban Area	Categorical unordered	-0.01592	0.0593065	0.562365
20183	FI10 : arithmetic sequence recognition	Categorical unordered	-0.0398563	0.0595231	0.562365
22617_2443	Job SOC coding: Probation officers	Categorical unordered	-0.122325	0.0596385	0.562365
25389_irnt	Mean ICVF in uncinate fasciculus on FA skeleton (left)	Continuous normalized	0.0109158	0.0592031	0.562365
3144_irnt	Heel Broadband ultrasound attenuation, direct entry	Continuous normalized	-0.00395608	0.0589898	0.562365
6149_6	Mouth/teeth dental problems: Dentures	Categorical unordered	-0.0088122	0.0597135	0.562365
25670_irnt	Weighted-mean ICVF in tract posterior thalamic radiation (right)	Continuous normalized	0.0108241	0.0602293	0.564408
6020_32	Completion status of test: Participant reported chest-pain and/or other discomfort	Categorical unordered	-0.13431	0.0601556	0.564408
30160	Basophill count	Categorical ordered	-0.00599178	0.0605167	0.565697
22601_32113072	Job coding: nurse (of any kind, at any level)	Categorical unordered	0.0281561	0.0626137	0.583855
20097_1	Size of rose wine glass drunk: small (125ml)	Categorical unordered	0.0818503	0.0628421	0.584541
20530	Witnessed sudden violent death	Categorical unordered	-0.016085	0.0633882	0.587406
6159_7	Pain type(s) experienced in last month: Knee pain	Categorical unordered	-0.00762284	0.0634611	0.587406
25477_irnt	Mean ISOVF in cingulum hippocampus on FA skeleton (left)	Continuous normalized	0.0107399	0.0636965	0.588142
20002_1081	Non-cancer illness code, self-reported: stroke	Categorical unordered	-0.0270152	0.0647502	0.588567
22601_11222591	Job coding: manager in construction, clerk of works, site manager, contracts manager, highways manager	Categorical unordered	0.0587389	0.0640824	0.588567
22601_21212592	Job coding: civil engineer	Categorical unordered	-0.0847659	0.0648265	0.588567
22607_1	Workplace very cold: Sometimes	Categorical unordered	0.012415	0.0647262	0.588567
25292_irnt	Mean L2 in uncinate fasciculus on FA skeleton (right)	Continuous normalized	-0.0108912	0.0641128	0.588567
25333_irnt	Mean L3 in cingulum hippocampus on FA skeleton (left)	Continuous normalized	-0.0108784	0.0648334	0.588567
2654_6	Non-butter spread type details: Olive oil based spread (eg: Bertolli)	Categorical unordered	0.00989124	0.0646675	0.588567
20002_1455	Non-cancer illness code, self-reported: chronic skin ulcers	Categorical unordered	0.175096	0.0653936	0.590812
24508_irnt	Distance (Euclidean) to coast	Continuous normalized	0.00292389	0.0653471	0.590812
1807_irnt	Father's age at death	Continuous normalized	0.00347354	0.0676532	0.594599
20003_1140865578	Treatment/medication code: mesalazine	Categorical unordered	-0.0823778	0.0677329	0.594599
20003_1140879818	Treatment/medication code: metoprolol	Categorical unordered	-0.071097	0.0668537	0.594599
20003_1141164086	Treatment/medication code: salmeterol+fluticasone propionate	Categorical unordered	0.0732915	0.0672557	0.594599
20003_1141173328	Treatment/medication code: ursodeoxycholic acid	Categorical unordered	-0.173052	0.0673665	0.594599
2149	Lifetime number of sexual partners	Categorical ordered	0.0063742	0.0667656	0.594599
22601_82122605	Job coding: van driver, delivery driver, courier driver	Categorical unordered	0.0665336	0.0683319	0.594599
22617_3211	Job SOC coding: Nurses	Categorical unordered	0.0270603	0.0681625	0.594599
22617_8125	Job SOC coding: Metal working machine operatives	Categorical unordered	-0.158248	0.0682427	0.594599
22617_8212	Job SOC coding: Van drivers	Categorical unordered	0.0657917	0.0668853	0.594599
25133_irnt	Mean MD in posterior thalamic radiation on FA skeleton (left)	Continuous normalized	-0.0103927	0.0672591	0.594599
25231_irnt	Mean L1 in sagittal stratum on FA skeleton (left)	Continuous normalized	-0.01081	0.0682113	0.594599
30130_irnt	Monocyte count	Continuous normalized	-0.00300603	0.0671828	0.594599
3089	Caffeine drink within last hour	Categorical unordered	-0.0224565	0.0668063	0.594599
6138_3	Qualifications: O levels/GCSEs or equivalent	Categorical unordered	0.00627866	0.0677115	0.594599
6147_1	Reason for glasses/contact lenses: For short-sightedness, i.e. only or mainly for distance viewing such as driving, cinema etc (called 'myopia')	Categorical unordered	0.0112533	0.0672113	0.594599
25567_irnt	Weighted-mean MO in tract uncinate fasciculus (left)	Continuous normalized	-0.0109405	0.0687325	0.59671
25511_irnt	Weighted-mean FA in tract superior thalamic radiation (left)	Continuous normalized	0.0107846	0.0690777	0.597665
25713_irnt	Weighted-mean ISOVF in tract corticospinal tract (right)	Continuous normalized	0.0107984	0.0691591	0.597665
25443_irnt	Mean ISOVF in body of corpus callosum on FA skeleton	Continuous normalized	0.0100052	0.0694484	0.598795
20001_1032	Cancer code, self-reported: brain cancer / primary malignant brain tumour	Categorical unordered	-0.139793	0.0709978	0.601859
20003_99999	Treatment/medication code: Free-text entry, unable to be coded	Categorical unordered	-0.0167592	0.0708538	0.601859
20118_8	Home area population density - urban or rural: England/Wales - Hamlet and Isolated Dwelling - less sparse	Categorical unordered	0.0205717	0.0710969	0.601859
21051	Degree bothered by headaches in the last 3 months	Categorical ordered	0.010509	0.0700935	0.601859
22601_61143103	Job coding: houseparent, child careworker, residential warden, sheltered accommodation warden, foster parent	Categorical unordered	-0.0727869	0.0704044	0.601859
22612_1	Worked with materials containing asbestos: Sometimes	Categorical unordered	-0.0217265	0.0712533	0.601859
25165_irnt	Mean MO in superior cerebellar peduncle on FA skeleton (left)	Continuous normalized	-0.0107495	0.0707428	0.601859
25356_irnt	Mean ICVF in superior cerebellar peduncle on FA skeleton (right)	Continuous normalized	0.0105246	0.0702561	0.601859
25370_irnt	Mean ICVF in posterior corona radiata on FA skeleton (right)	Continuous normalized	0.010311	0.0713974	0.601859
5986_irnt	ECG, phase time	Continuous normalized	0.00617484	0.0704768	0.601859
25723_irnt	Weighted-mean ISOVF in tract posterior thalamic radiation (left)	Continuous normalized	0.0102032	0.0720957	0.606392
20548_2	Manifestations of mania or irritability: I was more restless than usual	Categorical unordered	-0.0170436	0.072317	0.606902
20003_1140923402	Treatment/medication code: co-amilofruse	Categorical unordered	-0.0962481	0.0730766	0.610054
22617_6114	Job SOC coding: Houseparents and residential wardens	Categorical unordered	-0.0713548	0.0730566	0.610054
25482_irnt	Mean ISOVF in superior fronto-occipital fasciculus on FA skeleton (right)	Continuous normalized	0.0104909	0.0732218	0.610054
25910_irnt	Volume of grey matter in Vermis VIIIa Cerebellum	Continuous normalized	-0.0100448	0.0733388	0.610054
1220	Daytime dozing / sleeping (narcolepsy)	Categorical ordered	0.00710293	0.0760979	0.612901
20003_1140871050	Treatment/medication code: calcichew d3 tablet	Categorical unordered	0.0307835	0.0764814	0.612901
20003_1140882236	Treatment/medication code: seroxat 20mg tablet	Categorical unordered	0.0815138	0.0744025	0.612901
20003_1140909368	Treatment/medication code: carvedilol	Categorical unordered	-0.115519	0.0742635	0.612901
20548_5	Manifestations of mania or irritability: I needed less sleep than usual	Categorical unordered	-0.0296094	0.0762654	0.612901
21057	Degree bothered by pain/problems during intercourse in the last 3 months	Categorical ordered	-0.0159369	0.0766602	0.612901
22601_23153402	Job coding: primary /junior school teacher or teaching professional, nursery school teacher (including head teacher)	Categorical unordered	-0.0254188	0.0747155	0.612901
22601_61223105	Job coding: childminder, au pair, children's nanny	Categorical unordered	-0.0827247	0.0753904	0.612901
22617_1142	Job SOC coding: Customer care managers	Categorical unordered	-0.0773707	0.075498	0.612901
22617_3115	Job SOC coding: Quality assurance technicians	Categorical unordered	-0.0957764	0.075697	0.612901
23065	BKV seropositivity for Human Polyomavirus BKV	Categorical unordered	0.100338	0.0761981	0.612901
25030_irnt	Median T2star in putamen (left)	Continuous normalized	-0.0106969	0.0765587	0.612901
25409_irnt	Mean OD in anterior limb of internal capsule on FA skeleton (left)	Continuous normalized	-0.0105937	0.0762539	0.612901
25666_irnt	Weighted-mean ICVF in tract middle cerebellar peduncle	Continuous normalized	0.010402	0.0767646	0.612901
25782_irnt	Volume of grey matter in Frontal Pole (left)	Continuous normalized	-0.00906365	0.0745297	0.612901
25792_irnt	Volume of grey matter in Inferior Frontal Gyrus, pars opercularis (left)	Continuous normalized	0.00993135	0.0767228	0.612901
4674	Private healthcare	Categorical ordered	-0.0112943	0.0738699	0.612901
6150_3	Vascular/heart problems diagnosed by doctor: Stroke	Categorical unordered	-0.0242322	0.0751718	0.612901
6159_3	Pain type(s) experienced in last month: Neck or shoulder pain	Categorical unordered	-0.00714324	0.0740578	0.612901
3063_irnt	Forced expiratory volume in 1-second (FEV1)	Continuous normalized	-0.00227155	0.0769504	0.613088
20002_1079	Non-cancer illness code, self-reported: cardiomyopathy	Categorical unordered	-0.102296	0.0780195	0.613887
20003_1140864184	Treatment/medication code: dovonex 50micrograms/g cream	Categorical unordered	-0.12155	0.0777578	0.613887
21002_irnt	Weight	Continuous normalized	-0.00258985	0.0773297	0.613887
22617_2315	Job SOC coding: Primary and nursery education teaching professionals	Categorical unordered	-0.025005	0.077659	0.613887
25852_irnt	Volume of grey matter in Lingual Gyrus (left)	Continuous normalized	-0.00893761	0.0775736	0.613887
40006_D333	Type of cancer: ICD10: D33.3 Cranial nerves	Categorical unordered	0.143596	0.078026	0.613887
25712_irnt	Weighted-mean ISOVF in tract corticospinal tract (left)	Continuous normalized	0.010463	0.0785832	0.616986
25385_irnt	Mean ICVF in superior longitudinal fasciculus on FA skeleton (left)	Continuous normalized	0.0101405	0.0788813	0.617598
25902_irnt	Volume of grey matter in Crus I Cerebellum (right)	Continuous normalized	-0.00941212	0.0789883	0.617598
100580	Alcohol consumed	Categorical unordered	-0.0156083	0.0825245	0.619176
1389	Pork intake	Categorical ordered	-0.00569168	0.0836126	0.619176
20003_1140870306	Treatment/medication code: iron+folic acid	Categorical unordered	-0.134149	0.0807052	0.619176
20003_1140884696	Treatment/medication code: clobetasone	Categorical unordered	0.167606	0.0816352	0.619176
20003_1140888386	Treatment/medication code: iron product	Categorical unordered	0.0552614	0.0833547	0.619176
20003_1141169520	Treatment/medication code: cosopt 2%/0.5% eye drops	Categorical unordered	0.0977274	0.0824706	0.619176
20111_100	Illnesses of siblings: None of the above (group 1)	Categorical unordered	0.00727031	0.0808845	0.619176
20114_101	Illnesses of adopted siblings: None of the above (group 2)	Categorical unordered	-0.113022	0.0810603	0.619176
20150_irnt	Forced expiratory volume in 1-second (FEV1), Best measure	Continuous normalized	-0.00243704	0.081335	0.619176
20256_irnt	Forced expiratory volume in 1-second (FEV1) Z-score	Continuous normalized	0.0032385	0.0829451	0.619176
22601_11123211	Job coding: director or chief executive of private organisation/company, company chairman or president, general manager	Categorical unordered	-0.0344438	0.0802951	0.619176
22617_1122	Job SOC coding: Managers in construction	Categorical unordered	0.0544499	0.0813372	0.619176
24005_irnt	Particulate matter air pollution (pm10); 2010	Continuous normalized	0.00304612	0.0807806	0.619176
25080_irnt	Mean FA in superior corona radiata on FA skeleton (right)	Continuous normalized	0.0101952	0.0819067	0.619176
25411_irnt	Mean OD in posterior limb of internal capsule on FA skeleton (left)	Continuous normalized	-0.0103637	0.0805754	0.619176
25472_irnt	Mean ISOVF in external capsule on FA skeleton (right)	Continuous normalized	0.0102452	0.0797946	0.619176
25484_irnt	Mean ISOVF in uncinate fasciculus on FA skeleton (right)	Continuous normalized	-0.0103798	0.0805277	0.619176
25577_irnt	Weighted-mean L1 in tract corticospinal tract (left)	Continuous normalized	0.0101042	0.0832208	0.619176
25684_irnt	Weighted-mean OD in tract parahippocampal part of cingulum (right)	Continuous normalized	0.0102961	0.0832539	0.619176
25698_irnt	Weighted-mean OD in tract superior longitudinal fasciculus (left)	Continuous normalized	-0.010291	0.0841088	0.619176
25702_irnt	Weighted-mean OD in tract uncinate fasciculus (left)	Continuous normalized	0.0103327	0.0837697	0.619176
25705_irnt	Weighted-mean ISOVF in tract acoustic radiation (right)	Continuous normalized	0.0103654	0.0822692	0.619176
25709_irnt	Weighted-mean ISOVF in tract cingulate gyrus part of cingulum (right)	Continuous normalized	0.0104096	0.0820251	0.619176
2877_1	Type of tobacco previously smoked: Manufactured cigarettes	Categorical unordered	0.0190109	0.0824324	0.619176
30600_irnt	Albumin	Continuous normalized	-0.0030115	0.0840254	0.619176
40006_D352	Type of cancer: ICD10: D35.2 Pituitary gland	Categorical unordered	-0.127652	0.0816409	0.619176
6138_2	Qualifications: A levels/AS levels or equivalent	Categorical unordered	0.00662578	0.0832638	0.619176
6151_6	Fractured bone site(s): Arm	Categorical unordered	-0.0290772	0.0816709	0.619176
884	Number of days/week of moderate physical activity 10+ minutes	Categorical ordered	-0.00521827	0.0827577	0.619176
924	Usual walking pace	Categorical ordered	0.00569401	0.0837952	0.619176
100021_irnt	Vitamin D	Continuous normalized	0.00435399	0.0859824	0.621174
1180	Morning/evening person (chronotype)	Categorical ordered	0.00551951	0.0864616	0.621174
20003_1140863182	Treatment/medication code: nitrazepam	Categorical unordered	0.118875	0.0854893	0.621174
20003_1140867726	Treatment/medication code: lofepramine	Categorical unordered	0.105993	0.0850431	0.621174
20110_100	Illnesses of mother: None of the above (group 1)	Categorical unordered	0.00613872	0.0855784	0.621174
20154_irnt	Forced expiratory volume in 1-second (FEV1), predicted percentage	Continuous normalized	-0.00508954	0.0852812	0.621174
20435	Difficulty concentrating during worst depression	Categorical unordered	-0.0175394	0.0870119	0.621174
22422_irnt	LV end systolic volume	Continuous normalized	-0.00846825	0.0865936	0.621174
22601_41143216	Job coding: officer of ngo, trade union organiser/official, charity administrator, secretary of research or charity or political or professional or trade association or trade union	Categorical unordered	0.0444152	0.0851431	0.621174
22660_102	Gap coding: Unpaid or voluntary work	Categorical unordered	-0.0353282	0.0854283	0.621174
25011_irnt	Volume of thalamus (left)	Continuous normalized	-0.00854941	0.0868173	0.621174
25075_irnt	Mean FA in posterior limb of internal capsule on FA skeleton (left)	Continuous normalized	0.0102448	0.0863542	0.621174
25083_irnt	Mean FA in posterior corona radiata on FA skeleton (left)	Continuous normalized	0.0101764	0.0855136	0.621174
25134_irnt	Mean MD in sagittal stratum on FA skeleton (right)	Continuous normalized	-0.0100401	0.086443	0.621174
30830_irnt	SHBG	Continuous normalized	0.00274828	0.0869928	0.621174
5134_irnt	6mm strong meridian (left)	Continuous normalized	0.00612466	0.0865283	0.621174
6179_6	Mineral and other dietary supplements: Selenium	Categorical unordered	0.0188731	0.0872073	0.621394
100022	Alcohol	Categorical ordered	-0.0143341	0.0881064	0.626167
1110	Length of mobile phone use	Categorical ordered	-0.00520519	0.0888487	0.626167
1448_1	Bread type: White	Categorical unordered	-0.00667391	0.0887848	0.626167
2030	Guilty feelings	Categorical unordered	0.00646828	0.088872	0.626167
20541	Difficulty stopping worrying during worst period of anxiety	Categorical unordered	-0.0389138	0.0887693	0.626167
25920_irnt	Volume of grey matter in X Cerebellum (right)	Continuous normalized	-0.00922695	0.0883475	0.626167
25064_irnt	Mean FA in medial lemniscus on FA skeleton (right)	Continuous normalized	0.00989336	0.089058	0.626309
30010_irnt	Red blood cell (erythrocyte) count	Continuous normalized	-0.00245414	0.0898609	0.628995
40006_C829	Type of cancer: ICD10: C82.9 Follicular non-Hodgkin's lymphoma, unspecified	Categorical unordered	0.111276	0.089821	0.628995
40006_C911	Type of cancer: ICD10: C91.1 Chronic lymphocytic leukaemia	Categorical unordered	-0.0768473	0.0899396	0.628995
21053	Degree bothered by dizziness in the last 3 months	Categorical ordered	-0.0106473	0.0901519	0.629315
22617_9134	Job SOC coding: Packers, bottlers, canners, fillers	Categorical unordered	0.0722827	0.0904848	0.630473
20487	Felt hated by family member as a child	Categorical ordered	-0.0138977	0.0908912	0.630977
22617_8132	Job SOC coding: Assemblers (vehicles and metal goods)	Categorical unordered	-0.0737809	0.0908072	0.630977
22702_irnt	Home location - east co-ordinate (rounded)	Continuous normalized	0.00264549	0.0912151	0.632064
20002_1311	Non-cancer illness code, self-reported: spine arthritis/spondylitis	Categorical unordered	0.0303967	0.0916513	0.632975
20003_1141146138	Treatment/medication code: lipitor 10mg tablet	Categorical unordered	-0.033626	0.0916818	0.632975
25700_irnt	Weighted-mean OD in tract superior thalamic radiation (left)	Continuous normalized	-0.00934314	0.0918933	0.633277
20003_1140926732	Treatment/medication code: meloxicam	Categorical unordered	0.0528033	0.0933732	0.637518
20246_2	Trail making completion status: Completed with pause	Categorical unordered	0.0350889	0.0935216	0.637518
22617_8114	Job SOC coding: Chemical and related process operatives	Categorical unordered	0.133605	0.0927707	0.637518
3143_irnt	Ankle spacing width	Continuous normalized	-0.00319974	0.092904	0.637518
40012_6	Behaviour of cancer tumour: Malignant, metastatic site	Categorical unordered	-0.0910119	0.0932456	0.637518
6145_4	Illness, injury, bereavement, stress in last 2 years: Death of a spouse or partner	Categorical unordered	-0.022843	0.0933663	0.637518
20002_1226	Non-cancer illness code, self-reported: hypothyroidism/myxoedema	Categorical unordered	0.0132169	0.0937263	0.637762
20003_1140874744	Treatment/medication code: gliclazide	Categorical unordered	-0.0310253	0.0939472	0.638116
20003_1141176662	Treatment/medication code: celecoxib	Categorical unordered	-0.0861539	0.0943856	0.63977
22601_81322804	Job coding: assembler, machine operator, foreman	Categorical unordered	-0.0953217	0.0945295	0.63977
20002_1112	Non-cancer illness code, self-reported: chronic obstructive airways disease/copd	Categorical unordered	-0.0473811	0.0960604	0.642372
20002_1602	Non-cancer illness code, self-reported: bowel / intestinal obstruction	Categorical unordered	0.138603	0.0965623	0.642372
20003_1140873966	Treatment/medication code: trimethoprim	Categorical unordered	-0.0889167	0.0961755	0.642372
20003_1141167932	Treatment/medication code: rizatriptan	Categorical unordered	-0.101199	0.0952771	0.642372
20118_13	Home area population density - urban or rural: Scotland - Accessible Small Town	Categorical unordered	-0.0508762	0.096785	0.642372
22601_24513424	Job coding: librarian, assistant librarian	Categorical unordered	-0.0897811	0.0951312	0.642372
22617_6221	Job SOC coding: Hairdressers, barbers	Categorical unordered	0.0815927	0.0961839	0.642372
25715_irnt	Weighted-mean ISOVF in tract forceps minor	Continuous normalized	0.0100013	0.0957179	0.642372
40006_C712	Type of cancer: ICD10: C71.2 Temporal lobe	Categorical unordered	-0.161376	0.096633	0.642372
4124_irnt	Heel bone mineral density (BMD) (right)	Continuous normalized	-0.00428594	0.0966562	0.642372
4609_irnt	Longest period of depression	Continuous normalized	0.00648466	0.0965945	0.642372
20002_1275	Non-cancer illness code, self-reported: retinal problem	Categorical unordered	0.0670966	0.0971649	0.642634
22601_21283046	Job coding: planning and quality control engineer, industrial engineer, quality engineer	Categorical unordered	0.0975569	0.0971318	0.642634
20003_1141182628	Treatment/medication code: tiotropium	Categorical unordered	0.0559412	0.0975765	0.643422
20084_483	Vitamin and/or mineral supplement use: Magnesium	Categorical unordered	0.0594116	0.0976248	0.643422
6179_1	Mineral and other dietary supplements: Fish oil (including cod liver oil)	Categorical unordered	0.00606566	0.0980377	0.645018
20003_1140888560	Treatment/medication code: perindopril	Categorical unordered	-0.0232454	0.100402	0.646345
20107_100	Illnesses of father: None of the above (group 1)	Categorical unordered	0.00612068	0.0999097	0.646345
20408	Frequency of memory loss due to drinking alcohol in last year	Categorical ordered	0.019038	0.0992427	0.646345
22601_31213292	Job coding: architectural technologist/technician/assistant, town planning technician, planning enforcement officer	Categorical unordered	0.124711	0.0987102	0.646345
22617_6211	Job SOC coding: Sports and leisure assistants	Categorical unordered	-0.116384	0.099664	0.646345
22617_9233	Job SOC coding: Cleaners, domestics	Categorical unordered	-0.0654021	0.0987925	0.646345
2316	Wheeze or whistling in the chest in last year	Categorical unordered	-0.00686405	0.100139	0.646345
25210_irnt	Mean L1 in inferior cerebellar peduncle on FA skeleton (right)	Continuous normalized	-0.00976215	0.100464	0.646345
25496_irnt	Weighted-mean FA in tract corticospinal tract (left)	Continuous normalized	0.00972815	0.098571	0.646345
25635_irnt	Weighted-mean L3 in tract inferior fronto-occipital fasciculus (left)	Continuous normalized	-0.00927471	0.0998194	0.646345
25763_irnt	90th percentile of BOLD effect (in group-defined mask) for faces activation	Continuous normalized	-0.0104967	0.10027	0.646345
25877_irnt	Volume of grey matter in Occipital Pole (right)	Continuous normalized	-0.00869692	0.099058	0.646345
6164_2	Types of physical activity in last 4 weeks: Other exercises (eg: swimming, cycling, keep fit, bowling)	Categorical unordered	0.0055631	0.100187	0.646345
20002_1162	Non-cancer illness code, self-reported: cholelithiasis/gall stones	Categorical unordered	-0.0216807	0.101045	0.648973
22601_61233408	Job coding: playgroup or playschool leader or assistant	Categorical unordered	0.0780533	0.101265	0.649282
25140_irnt	Mean MD in cingulum hippocampus on FA skeleton (right)	Continuous normalized	-0.00975493	0.101503	0.649704
20003_1140911640	Treatment/medication code: lecithin product	Categorical unordered	0.116968	0.102105	0.652069
25918_irnt	Volume of grey matter in X Cerebellum (left)	Continuous normalized	-0.00881657	0.102217	0.652069
41203_7865	Diagnoses - main ICD9: 7865 Chest pain	Categorical unordered	-0.0826979	0.102429	0.652319
20131	Number of correct matches in round	Categorical ordered	0.0151268	0.102834	0.653797
25364_irnt	Mean ICVF in retrolenticular part of internal capsule on FA skeleton (right)	Continuous normalized	0.00961236	0.103139	0.653816
6146_3	Attendance/disability/mobility allowance: Blue badge	Categorical unordered	-0.0148604	0.103202	0.653816
6155_7	Vitamin and mineral supplements: Multivitamins +/- minerals	Categorical unordered	0.00666608	0.103357	0.653816
20003_1141180226	Treatment/medication code: amoxicillin	Categorical unordered	-0.0960134	0.103824	0.655675
25561_irnt	Weighted-mean MO in tract posterior thalamic radiation (left)	Continuous normalized	-0.00957996	0.104135	0.656539
4198_irnt	Position of the pulse wave peak	Continuous normalized	-0.00410749	0.104679	0.658871
22601_31152695	Job coding: quality assurance technician/co-ordinator	Categorical unordered	-0.10724	0.105516	0.66145
25028_irnt	Median T2star in caudate (left)	Continuous normalized	-0.00980789	0.105687	0.66145
3476	Difficulty not smoking for 1 day	Categorical ordered	-0.0188209	0.105334	0.66145
3894_irnt	Age heart attack diagnosed	Continuous normalized	0.0155447	0.10579	0.66145
20003_1141145638	Treatment/medication code: nasobec aqueous 50micrograms nasal spray	Categorical unordered	-0.135601	0.106449	0.662122
25348_irnt	Mean ICVF in splenium of corpus callosum on FA skeleton	Continuous normalized	0.00938622	0.106949	0.662122
25371_irnt	Mean ICVF in posterior corona radiata on FA skeleton (left)	Continuous normalized	0.00926646	0.10679	0.662122
25671_irnt	Weighted-mean ICVF in tract superior longitudinal fasciculus (left)	Continuous normalized	0.00930586	0.106586	0.662122
25685_irnt	Weighted-mean OD in tract corticospinal tract (left)	Continuous normalized	-0.00932974	0.10645	0.662122
5105_irnt	6mm strong meridian angle (left)	Continuous normalized	0.00593303	0.106607	0.662122
40006_C857	Type of cancer: ICD10: C85.7 Other specified types of non-Hodgkin's lymphoma	Categorical unordered	-0.15094	0.107461	0.664203
25020_irnt	Volume of hippocampus (right)	Continuous normalized	0.00874042	0.108777	0.671235
100460	Added milk to standard tea	Categorical unordered	0.0150583	0.109205	0.671683
23053	EBV seropositivity for Epstein-Barr Virus	Categorical unordered	-0.0853278	0.109114	0.671683
1468_5	Cereal type: Other (e.g. Cornflakes, Frosties)	Categorical unordered	-0.00748058	0.109498	0.671736
20003_1140928284	Treatment/medication code: moxonidine	Categorical unordered	-0.0936141	0.110301	0.671736
20084_484	Vitamin and/or mineral supplement use: Selenium	Categorical unordered	0.0572594	0.110454	0.671736
2050	Frequency of depressed mood in last 2 weeks	Categorical ordered	0.0065233	0.110137	0.671736
22169	Recent medication for chronic bronchitis	Categorical unordered	-0.132927	0.110377	0.671736
25341_irnt	Mean L3 in uncinate fasciculus on FA skeleton (left)	Continuous normalized	-0.00944616	0.110175	0.671736
40007_irnt	Age at death	Continuous normalized	-0.00590457	0.110459	0.671736
1598	Average weekly spirits intake	Categorical ordered	-0.006442	0.110718	0.67223
5843_1	Which eye(s) affected by myopia (short sight): Right eye	Categorical unordered	0.0410677	0.111094	0.673432
25527_irnt	Weighted-mean MD in tract inferior fronto-occipital fasciculus (left)	Continuous normalized	-0.0089252	0.111335	0.67381
25825_irnt	Volume of grey matter in Lateral Occipital Cortex, superior division (right)	Continuous normalized	0.00861366	0.111541	0.673978
20003_1140862572	Treatment/medication code: budesonide	Categorical unordered	0.0586826	0.112253	0.67504
20003_1141194794	Treatment/medication code: bendroflumethiazide	Categorical unordered	-0.0117258	0.111935	0.67504
25408_irnt	Mean OD in anterior limb of internal capsule on FA skeleton (right)	Continuous normalized	-0.00943737	0.112233	0.67504
2020	Loneliness, isolation	Categorical unordered	0.00702688	0.112676	0.676503
20002_1478	Non-cancer illness code, self-reported: cervical spondylosis	Categorical unordered	0.0320227	0.113228	0.677733
20003_1140911734	Treatment/medication code: ginkgo forte tablet	Categorical unordered	0.0352025	0.113357	0.677733
5327_0	Ever had laser treatment for glaucoma or high eye pressure: No	Categorical unordered	0.121366	0.113419	0.677733
100920_2104	Type milk consumed: wholemilk	Categorical unordered	0.0305033	0.114508	0.679345
20002_1647	Non-cancer illness code, self-reported: fracture pelvis	Categorical unordered	0.133157	0.114225	0.679345
2188	Long-standing illness, disability or infirmity	Categorical unordered	-0.0057717	0.114023	0.679345
25311_irnt	Mean L3 in cerebral peduncle on FA skeleton (left)	Continuous normalized	-0.00924081	0.114282	0.679345
2907	Ever stopped smoking for 6+ months	Categorical unordered	0.0108816	0.114588	0.679345
3159	Smoked cigarette or pipe within last hour	Categorical unordered	-0.0264752	0.114794	0.679499
25703_irnt	Weighted-mean OD in tract uncinate fasciculus (right)	Continuous normalized	0.00939436	0.11525	0.680065
6147_7	Reason for glasses/contact lenses: Other eye condition	Categorical unordered	-0.0445108	0.115249	0.680065
20002_1433	Non-cancer illness code, self-reported: cerebral palsy	Categorical unordered	-0.145609	0.116997	0.686088
20002_1473	Non-cancer illness code, self-reported: high cholesterol	Categorical unordered	-0.00824319	0.116562	0.686088
22617_6214	Job SOC coding: Air travel assistants	Categorical unordered	0.084534	0.116955	0.686088
26412_irnt	Employment score (England)	Continuous normalized	-0.00277418	0.11672	0.686088
20002_1066	Non-cancer illness code, self-reported: heart/cardiac problem	Categorical unordered	0.046157	0.118637	0.686508
20003_1140879644	Treatment/medication code: amantadine	Categorical unordered	0.149884	0.11794	0.686508
20428	Professional informed about anxiety	Categorical unordered	0.0169569	0.117763	0.686508
21038	Currently suffer from abdominal distension	Categorical unordered	0.0106173	0.1187	0.686508
22601_62213359	Job coding: hairdresser, barber, shampooist, hair stylist	Categorical unordered	0.0772413	0.118878	0.686508
23013_irnt	U14 antigen for Human Herpesvirus-7	Continuous normalized	-0.0183638	0.118109	0.686508
25790_irnt	Volume of grey matter in Inferior Frontal Gyrus, pars triangularis (left)	Continuous normalized	0.00885659	0.117312	0.686508
25827_irnt	Volume of grey matter in Lateral Occipital Cortex, inferior division (right)	Continuous normalized	-0.00837869	0.118606	0.686508
4120_irnt	Heel broadband ultrasound attenuation (right)	Continuous normalized	-0.00393778	0.119025	0.686508
41203_7884	Diagnoses - main ICD9: 7884 Frequency of urination and polyuria	Categorical unordered	0.133496	0.119068	0.686508
5485	Leg pain when walking normally	Categorical unordered	-0.0200304	0.117982	0.686508
25325_irnt	Mean L3 in posterior thalamic radiation on FA skeleton (left)	Continuous normalized	-0.00866976	0.119614	0.687853
6154_6	Medication for pain relief, constipation, heartburn: Laxatives (e.g. Dulcolax, Senokot)	Categorical unordered	-0.0157343	0.119666	0.687853
20003_1141180314	Treatment/medication code: ibandronic acid	Categorical unordered	-0.0875525	0.120456	0.687963
21040	Satisfaction with bowel habits	Categorical ordered	0.00757116	0.120062	0.687963
22617_1112	Job SOC coding: Directors and chief executives of major organisations	Categorical unordered	-0.0301487	0.120222	0.687963
25071_irnt	Mean FA in cerebral peduncle on FA skeleton (left)	Continuous normalized	0.00890759	0.120596	0.687963
25228_irnt	Mean L1 in posterior thalamic radiation on FA skeleton (right)	Continuous normalized	-0.00927798	0.120264	0.687963
25245_irnt	Mean L1 in uncinate fasciculus on FA skeleton (left)	Continuous normalized	-0.00925139	0.120994	0.688154
6150_100	Vascular/heart problems diagnosed by doctor: None of the above	Categorical unordered	0.00590753	0.120915	0.688154
20003_1140873548	Treatment/medication code: oxytetracycline	Categorical unordered	-0.0480181	0.121278	0.688734
25225_irnt	Mean L1 in superior corona radiata on FA skeleton (left)	Continuous normalized	0.00869978	0.12162	0.689635
20002_1495	Non-cancer illness code, self-reported: lymphoedema	Categorical unordered	0.118813	0.122311	0.690448
20246_1	Trail making completion status: Abandoned	Categorical unordered	-0.0264112	0.122189	0.690448
4101_irnt	Heel broadband ultrasound attenuation (left)	Continuous normalized	-0.00392688	0.1221	0.690448
20002_1435	Non-cancer illness code, self-reported: optic neuritis	Categorical unordered	-0.141499	0.123073	0.692102
20003_1141157294	Treatment/medication code: hydrocortisone product	Categorical unordered	0.0990977	0.123584	0.692102
20107_10	Illnesses of father: Alzheimer's disease/dementia	Categorical unordered	0.0129544	0.123746	0.692102
22617_3121	Job SOC coding: Architectural technologists and town planning technicians	Categorical unordered	0.114534	0.123887	0.692102
22617_4114	Job SOC coding: Officers of non-governmental organisations	Categorical unordered	0.0394258	0.123598	0.692102
25061_irnt	Mean FA in fornix on FA skeleton	Continuous normalized	-0.00789635	0.123536	0.692102
5112_irnt	3mm cylindrical power angle (left)	Continuous normalized	-0.00527116	0.123385	0.692102
102930	Egg consumers	Categorical unordered	-0.0168181	0.124294	0.692513
2000	Worry too long after embarrassment	Categorical unordered	0.00530708	0.125048	0.692513
20003_1140873608	Treatment/medication code: erythromycin	Categorical unordered	0.0925903	0.125303	0.692513
20003_1140881474	Treatment/medication code: normacol granules	Categorical unordered	0.124091	0.125428	0.692513
25478_irnt	Mean ISOVF in fornix cres+stria terminalis on FA skeleton (right)	Continuous normalized	0.00846252	0.124597	0.692513
25675_irnt	Weighted-mean ICVF in tract uncinate fasciculus (left)	Continuous normalized	0.00874876	0.125231	0.692513
30610_irnt	Alkaline phosphatase	Continuous normalized	-0.00253194	0.125228	0.692513
5103_irnt	3mm weak meridian angle (left)	Continuous normalized	-0.0052508	0.124818	0.692513
20002_1440	Non-cancer illness code, self-reported: tuberculosis (tb)	Categorical unordered	-0.0367793	0.127072	0.693007
20003_1140911754	Treatment/medication code: anadin tablet	Categorical unordered	0.0949743	0.126997	0.693007
20003_1141177600	Treatment/medication code: rosiglitazone	Categorical unordered	-0.0680199	0.126876	0.693007
20543	Number of things worried about during worst period of anxiety	Categorical unordered	0.0165369	0.126693	0.693007
22660_103	Gap coding: Full-time or part-time education	Categorical unordered	-0.0155501	0.127231	0.693007
25065_irnt	Mean FA in medial lemniscus on FA skeleton (left)	Continuous normalized	0.00895261	0.125971	0.693007
25262_irnt	Mean L2 in cerebral peduncle on FA skeleton (right)	Continuous normalized	-0.00898368	0.126221	0.693007
25279_irnt	Mean L2 in sagittal stratum on FA skeleton (left)	Continuous normalized	-0.00899956	0.125715	0.693007
4620	Number of depression episodes	Categorical ordered	0.013361	0.127352	0.693007
6149_5	Mouth/teeth dental problems: Toothache	Categorical unordered	0.0130538	0.126983	0.693007
22601_23293164	Job coding: researcher in broadcasting, journalism, photography, printing and publishing	Categorical unordered	0.120407	0.127817	0.693496
22601_35333266	Job coding: insurance underwriter, insurance inspector, insurance account handler	Categorical unordered	-0.126165	0.127771	0.693496
25018_irnt	Volume of pallidum (right)	Continuous normalized	-0.00825578	0.128177	0.693496
5109_irnt	6mm asymmetry angle (right)	Continuous normalized	0.00702561	0.128018	0.693496
25629_irnt	Weighted-mean L3 in tract parahippocampal part of cingulum (left)	Continuous normalized	0.00891933	0.128483	0.694158
1448_3	Bread type: Wholemeal or wholegrain	Categorical unordered	0.00529116	0.128913	0.695487
22601_11343224	Job coding: advertising or public relations manager, media/publicity manager, campaign/fundraising manager	Categorical unordered	0.067403	0.129235	0.69623
25118_irnt	Mean MD in cerebral peduncle on FA skeleton (right)	Continuous normalized	-0.00906443	0.129509	0.696712
1797	Father still alive	Categorical unordered	0.00717689	0.129793	0.696723
20497	Repeated disturbing thoughts of stressful experience in past month	Categorical ordered	-0.00989269	0.12988	0.696723
2355	Most recent bowel cancer screening	Categorical ordered	-0.0110146	0.130498	0.699047
26417_irnt	Living environment score (England)	Continuous normalized	0.00269471	0.131542	0.70364
20117_2	Alcohol drinker status: Current	Categorical unordered	0.0102264	0.131739	0.703695
20003_1140884654	Treatment/medication code: beclomethasone	Categorical unordered	0.040148	0.132422	0.706346
30770_irnt	IGF-1	Continuous normalized	0.00247614	0.132858	0.707674
20003_1140926606	Treatment/medication code: salbutamol 100micrograms spacehaler	Categorical unordered	-0.0320475	0.133522	0.710153
25488_irnt	Weighted-mean FA in tract acoustic radiation (left)	Continuous normalized	0.00900364	0.13373	0.710153
2664_2	Reason for reducing amount of alcohol drunk: Doctor's advice	Categorical unordered	-0.0279661	0.133888	0.710153
20003_1140872338	Treatment/medication code: madopar 62.5 capsule	Categorical unordered	-0.146033	0.136378	0.711684
20161_irnt	Pack years of smoking	Continuous normalized	-0.00439028	0.134803	0.711684
20468	Ever believed in an un-real conspiracy against self	Categorical unordered	-0.0493593	0.13536	0.711684
22147_irnt	Age asthma diagnosed by doctor	Continuous normalized	0.0132938	0.134811	0.711684
22617_3231	Job SOC coding: Youth and community workers	Categorical unordered	-0.0463795	0.136626	0.711684
25285_irnt	Mean L2 in cingulum hippocampus on FA skeleton (left)	Continuous normalized	-0.00875069	0.136403	0.711684
25380_irnt	Mean ICVF in cingulum hippocampus on FA skeleton (right)	Continuous normalized	0.00873565	0.134823	0.711684
25509_irnt	Weighted-mean FA in tract superior longitudinal fasciculus (left)	Continuous normalized	0.00871426	0.135438	0.711684
3064_irnt	Peak expiratory flow (PEF)	Continuous normalized	-0.00210159	0.135528	0.711684
40006_D037	Type of cancer: ICD10: D03.7 Melanoma in situ of lower limb, including hip	Categorical unordered	-0.102938	0.136359	0.711684
41203_5206	Diagnoses - main ICD9: 5206 Disturbances in tooth eruption	Categorical unordered	-0.0783593	0.136463	0.711684
5108_irnt	3mm asymmetry angle (right)	Continuous normalized	0.0051549	0.135671	0.711684
5181	Ever had eye surgery	Categorical unordered	0.0204708	0.136249	0.711684
104910	Time spent doing moderate physical activity	Categorical ordered	-0.0117176	0.137023	0.712764
20003_1140867876	Treatment/medication code: prozac 20mg capsule	Categorical unordered	-0.0683152	0.138017	0.71556
25293_irnt	Mean L2 in uncinate fasciculus on FA skeleton (left)	Continuous normalized	-0.0087114	0.138121	0.71556
30520_irnt	Potassium in urine	Continuous normalized	0.00248921	0.138128	0.71556
104400	Fruit consumers	Categorical unordered	-0.0172698	0.138725	0.715887
20001_1006	Cancer code, self-reported: larynx/throat cancer	Categorical unordered	-0.0891733	0.138487	0.715887
20544_3	Mental health problems ever diagnosed by a professional: Any other type of psychosis or psychotic illness	Categorical unordered	0.0703836	0.13876	0.715887
20002_1142	Non-cancer illness code, self-reported: gastric/stomach ulcers	Categorical unordered	-0.0295799	0.139589	0.716429
2267	Use of sun/uv protection	Categorical ordered	0.00456362	0.139357	0.716429
30040_irnt	Mean corpuscular volume	Continuous normalized	-0.00248322	0.139624	0.716429
4548	Health satisfaction	Categorical ordered	-0.00812607	0.139619	0.716429
104090	Side salad intake	Categorical ordered	-0.0157566	0.140586	0.717467
20003_1140883524	Treatment/medication code: cinnarizine	Categorical unordered	-0.108446	0.140496	0.717467
21075	Bloody diarrhoea when IBS symptoms first began	Categorical unordered	-0.0532692	0.140512	0.717467
4501	Non-accidental death in close genetic family	Categorical unordered	-0.00996356	0.140374	0.717467
41248_1001	Destinations on discharge from hospital (recoded): Usual Place of residence: Living with relatives	Categorical unordered	-0.0149234	0.140818	0.717681
20455_irnt	Age when last took cannabis	Continuous normalized	0.0090902	0.141575	0.719066
22601_62322997	Job coding: caretaker, janitor, concierge, warden	Categorical unordered	0.128642	0.141917	0.719066
25224_irnt	Mean L1 in superior corona radiata on FA skeleton (right)	Continuous normalized	0.00835587	0.141682	0.719066
25907_irnt	Volume of grey matter in Vermis VIIb Cerebellum	Continuous normalized	-0.00836056	0.142042	0.719066
41205_E8788	Diagnoses - secondary ICD9: E8788 Abn. reaction to other spec. surg op./procedure without misadvent at time	Categorical unordered	0.133544	0.141332	0.719066
6142_6	Current employment status: Doing unpaid or voluntary work	Categorical unordered	0.013076	0.14248	0.719531
6770	Errors before selecting correct item in numeric path (trail #1)	Categorical ordered	0.0318249	0.142515	0.719531
20090_391	Type of fat/oil used in cooking: Low fat soft margarine	Categorical unordered	0.103813	0.142796	0.719989
6149_3	Mouth/teeth dental problems: Bleeding gums	Categorical unordered	0.00736653	0.143173	0.720924
22601_52453063	Job coding: computer installation and maintenance engineer/repairer/installer/technician	Categorical unordered	-0.0857307	0.143423	0.72122
100360	Decaffeinated coffee	Categorical unordered	0.0205165	0.144482	0.72135
1170	Getting up in morning	Categorical ordered	-0.00466977	0.144161	0.72135
20002_1196	Non-cancer illness code, self-reported: urinary tract infection/kidney infection	Categorical unordered	0.0356586	0.146355	0.72135
20002_1308	Non-cancer illness code, self-reported: osteomyelitis	Categorical unordered	-0.062091	0.14567	0.72135
20002_1514	Non-cancer illness code, self-reported: cystitis	Categorical unordered	-0.0866654	0.144957	0.72135
20002_1575	Non-cancer illness code, self-reported: herpes simplex	Categorical unordered	-0.122868	0.146739	0.72135
20003_1140879540	Treatment/medication code: fluoxetine	Categorical unordered	-0.0229045	0.146656	0.72135
20019_irnt	Speech-reception-threshold (SRT) estimate (left)	Continuous normalized	-0.00376412	0.145999	0.72135
20079_4	Day-of-week questionnaire completion requested: Thursday	Categorical unordered	0.0173564	0.144587	0.72135
20162_irnt	Pack years adult smoking as proportion of life span exposed to smoking	Continuous normalized	-0.0043447	0.145086	0.72135
20509	Recent inability to stop or control worrying	Categorical ordered	-0.010009	0.147169	0.72135
20554_3	Actions taken following self-harm: Need hospital treatment (eg A&E)	Categorical unordered	-0.0319514	0.147421	0.72135
22601_32313110	Job coding: community worker, day centre officer, youth leader, youth worker, parish worker, bail support officer	Categorical unordered	-0.0456768	0.147279	0.72135
22617_8133	Job SOC coding: Routine inspectors and testers	Categorical unordered	-0.0730803	0.14746	0.72135
23044_irnt	UreA antigen for Helicobacter pylori	Continuous normalized	0.0172442	0.14654	0.72135
25326_irnt	Mean L3 in sagittal stratum on FA skeleton (right)	Continuous normalized	-0.00841075	0.144509	0.72135
25564_irnt	Weighted-mean MO in tract superior longitudinal fasciculus (right)	Continuous normalized	-0.00845923	0.145111	0.72135
25602_irnt	Weighted-mean L2 in tract parahippocampal part of cingulum (left)	Continuous normalized	0.00852922	0.145423	0.72135
30670_irnt	Urea	Continuous normalized	-0.00236807	0.145728	0.72135
4537	Work/job satisfaction	Categorical ordered	0.00963476	0.146105	0.72135
5855_1	Which eye(s) affected by astigmatism: Right eye	Categorical unordered	-0.042075	0.146544	0.72135
1508_3	Coffee type: Ground coffee (include espresso, filter etc)	Categorical unordered	0.006454	0.152597	0.722613
20002_1613	Non-cancer illness code, self-reported: blepharitis / eyelid infection	Categorical unordered	-0.135501	0.151785	0.722613
20003_1140909708	Treatment/medication code: furosemide	Categorical unordered	0.0281057	0.149104	0.722613
20160	Ever smoked	Categorical unordered	0.00499466	0.148939	0.722613
20230_irnt	Duration to entering value	Continuous normalized	-0.00422403	0.15036	0.722613
20466	Ever prescribed a medication for unusual or psychotic experiences	Categorical unordered	0.0621117	0.149992	0.722613
20544_7	Mental health problems ever diagnosed by a professional: Obsessive compulsive disorder (OCD)	Categorical unordered	0.0538873	0.149624	0.722613
20553_4	Methods of self-harm used: Ingesting a medication in excess of the normal dose	Categorical unordered	-0.0272332	0.148788	0.722613
22601_34313159	Job coding: journalist, reporter, newspaper correspondent, sports writer, newspaper or magazine editor	Categorical unordered	0.064965	0.151052	0.722613
22617_1121	Job SOC coding: Production, works and maintenance managers	Categorical unordered	0.0481291	0.14843	0.722613
22617_2121	Job SOC coding: Civil engineers	Categorical unordered	-0.0474561	0.1526	0.722613
22617_2213	Job SOC coding: Pharmacists/pharmacologists	Categorical unordered	0.0716288	0.151472	0.722613
22617_3431	Job SOC coding: Journalists, newspaper and periodical editors	Categorical unordered	0.0640728	0.151982	0.722613
25081_irnt	Mean FA in superior corona radiata on FA skeleton (left)	Continuous normalized	0.00839291	0.150321	0.722613
25102_irnt	Mean FA in tapetum on FA skeleton (right)	Continuous normalized	0.00832802	0.148043	0.722613
25230_irnt	Mean L1 in sagittal stratum on FA skeleton (right)	Continuous normalized	-0.00850436	0.152108	0.722613
25347_irnt	Mean ICVF in body of corpus callosum on FA skeleton	Continuous normalized	0.00857658	0.152693	0.722613
25362_irnt	Mean ICVF in posterior limb of internal capsule on FA skeleton (right)	Continuous normalized	0.00837737	0.151085	0.722613
25469_irnt	Mean ISOVF in posterior thalamic radiation on FA skeleton (left)	Continuous normalized	0.00847086	0.148324	0.722613
25813_irnt	Volume of grey matter in Inferior Temporal Gyrus, temporooccipital part (right)	Continuous normalized	0.00779935	0.149787	0.722613
25821_irnt	Volume of grey matter in Supramarginal Gyrus, posterior division (right)	Continuous normalized	-0.00806992	0.149323	0.722613
25855_irnt	Volume of grey matter in Temporal Fusiform Cortex, anterior division (right)	Continuous normalized	-0.00764911	0.150484	0.722613
40006_C859	Type of cancer: ICD10: C85.9 Non-Hodgkin's lymphoma, unspecified type	Categorical unordered	-0.0925904	0.1509	0.722613
4123_irnt	Heel quantitative ultrasound index (QUI), direct entry (right)	Continuous normalized	-0.00369233	0.152466	0.722613
4125_irnt	Heel bone mineral density (BMD) T-score, automated (right)	Continuous normalized	-0.00369224	0.152476	0.722613
4269	Number of triplets attempted (left)	Categorical ordered	0.0272805	0.148804	0.722613
100013_irnt	Vitamin B12	Continuous normalized	0.00361755	0.153377	0.723115
20002_1257	Non-cancer illness code, self-reported: trapped nerve/compressed nerve	Categorical unordered	-0.044053	0.154776	0.723115
20189	FI13 : subset inclusion logic	Categorical unordered	0.111871	0.154977	0.723115
22601_11412694	Job coding: quality assurance manager, quality control manager	Categorical unordered	0.0840072	0.154127	0.723115
22607_2	Workplace very cold: Often	Categorical unordered	-0.0170018	0.153893	0.723115
25217_irnt	Mean L1 in anterior limb of internal capsule on FA skeleton (left)	Continuous normalized	0.00784734	0.154935	0.723115
25253_irnt	Mean L2 in fornix on FA skeleton	Continuous normalized	0.00726135	0.153682	0.723115
25460_irnt	Mean ISOVF in retrolenticular part of internal capsule on FA skeleton (right)	Continuous normalized	0.00841582	0.154346	0.723115
25502_irnt	Weighted-mean FA in tract inferior longitudinal fasciculus (left)	Continuous normalized	0.00819281	0.154479	0.723115
40006_C343	Type of cancer: ICD10: C34.3 Lower lobe, bronchus or lung	Categorical unordered	0.0636303	0.154544	0.723115
6146_100	Attendance/disability/mobility allowance: None of the above	Categorical unordered	0.0103273	0.153489	0.723115
6155_100	Vitamin and mineral supplements: None of the above	Categorical unordered	-0.00517258	0.155097	0.723115
102280	Milk chocolate intake	Categorical ordered	0.0252396	0.157582	0.723322
1379	Lamb/mutton intake	Categorical ordered	-0.00462046	0.158329	0.723322
20002_1074	Non-cancer illness code, self-reported: angina	Categorical unordered	-0.0137174	0.158174	0.723322
20002_1224	Non-cancer illness code, self-reported: thyroid problem (not cancer)	Categorical unordered	0.0463075	0.156287	0.723322
20002_1282	Non-cancer illness code, self-reported: retinal artery/vein occlusion	Categorical unordered	-0.111265	0.155484	0.723322
20002_1533	Non-cancer illness code, self-reported: disc degeneration	Categorical unordered	-0.0557068	0.157409	0.723322
20003_1140860954	Treatment/medication code: isosorbide mononitrate	Categorical unordered	-0.041544	0.157599	0.723322
20003_1140864992	Treatment/medication code: tramadol	Categorical unordered	-0.0227004	0.157489	0.723322
20003_1140868172	Treatment/medication code: stemetil 5mg tablet	Categorical unordered	-0.0975804	0.157031	0.723322
20110_9	Illnesses of mother: Diabetes	Categorical unordered	-0.00853286	0.1569	0.723322
22601_41223241	Job coding: accounts and wages clerk/assistant/supervisor, bookkeeper, cost or ledger clerk, audit assistant, budget officer, student loans officer, paymaster	Categorical unordered	0.0332727	0.156193	0.723322
22617_9132	Job SOC coding: Industrial cleaning process occupations	Categorical unordered	-0.0982207	0.157797	0.723322
25181_irnt	Mean MO in posterior thalamic radiation on FA skeleton (left)	Continuous normalized	-0.00833721	0.157082	0.723322
25388_irnt	Mean ICVF in uncinate fasciculus on FA skeleton (right)	Continuous normalized	0.00820046	0.157175	0.723322
25393_irnt	Mean OD in pontine crossing tract on FA skeleton	Continuous normalized	0.00828058	0.158298	0.723322
5463	Leg pain in calf/calves	Categorical unordered	-0.0189449	0.158397	0.723322
6157_1	Why stopped smoking: Illness or ill health	Categorical unordered	-0.0148094	0.157576	0.723322
102190	Cake intake	Categorical ordered	0.0192645	0.160667	0.724859
20002_1457	Non-cancer illness code, self-reported: duodenal ulcer	Categorical unordered	-0.0368361	0.159905	0.724859
20003_1140872694	Treatment/medication code: flucloxacillin	Categorical unordered	-0.129525	0.159829	0.724859
20133_irnt	Time to complete round	Continuous normalized	0.00445726	0.159779	0.724859
22601_54342896	Job coding: chef, cook, caterer	Categorical unordered	-0.0773475	0.160548	0.724859
22617_2126	Job SOC coding: Design and development engineers	Categorical unordered	-0.0578895	0.160396	0.724859
25048_irnt	Median BOLD effect (in group-defined mask) for faces-shapes contrast	Continuous normalized	-0.00891839	0.159467	0.724859
25236_irnt	Mean L1 in cingulum hippocampus on FA skeleton (right)	Continuous normalized	-0.00840887	0.160253	0.724859
25854_irnt	Volume of grey matter in Temporal Fusiform Cortex, anterior division (left)	Continuous normalized	-0.00753934	0.160645	0.724859
40001_C169	Underlying (primary) cause of death: ICD10: C16.9 Stomach, unspecified	Categorical unordered	0.108983	0.160845	0.724859
5325_4	Ever had refractive laser eye surgery: Both eyes	Categorical unordered	0.0493805	0.159533	0.724859
20002_1274	Non-cancer illness code, self-reported: eye infection	Categorical unordered	-0.0752915	0.161279	0.72496
20107_11	Illnesses of father: Parkinson's disease	Categorical unordered	-0.0159005	0.161443	0.72496
40001_C679	Underlying (primary) cause of death: ICD10: C67.9 Bladder, unspecified	Categorical unordered	0.108238	0.161146	0.72496
5832_3	Which eye(s) affected by hypermetropia (long sight): Both eyes	Categorical unordered	0.03286	0.161765	0.725542
20002_1636	Non-cancer illness code, self-reported: fracture ulna	Categorical unordered	-0.135271	0.162124	0.726291
22617_2431	Job SOC coding: Architects	Categorical unordered	-0.0506372	0.162683	0.727931
22617_6123	Job SOC coding: Playgroup leaders/assistants	Categorical unordered	0.0659887	0.163425	0.730387
100170	Fizzy drink intake	Categorical ordered	-0.0217887	0.164216	0.731464
22601_92593346	Job coding: other sales occupations including bill poster, ticket checker	Categorical unordered	0.110031	0.163917	0.731464
5540_1	Surgery/amputation of toe or leg: Yes, toes	Categorical unordered	-0.114807	0.164247	0.731464
20521	Belittlement by partner or ex-partner as an adult	Categorical ordered	0.00959265	0.164445	0.731482
30120_irnt	Lymphocyte count	Continuous normalized	-0.00234245	0.164657	0.731563
20003_1141200384	Treatment/medication code: vesicare 5mg tablet	Categorical unordered	-0.0763227	0.16507	0.731676
20084_479	Vitamin and/or mineral supplement use: Vitamin D	Categorical unordered	-0.0353562	0.165006	0.731676
25503_irnt	Weighted-mean FA in tract inferior longitudinal fasciculus (right)	Continuous normalized	0.00803855	0.165354	0.732075
40006_C187	Type of cancer: ICD10: C18.7 Sigmoid colon	Categorical unordered	0.0428687	0.16564	0.732481
20002_1467	Non-cancer illness code, self-reported: other joint disorder	Categorical unordered	0.02926	0.167828	0.732797
20002_1631	Non-cancer illness code, self-reported: fracture clavicle / collar bone	Categorical unordered	0.0698123	0.166487	0.732797
20003_1140865354	Treatment/medication code: gaviscon liquid	Categorical unordered	-0.0321881	0.168984	0.732797
20003_1140927086	Treatment/medication code: arthrotec 50 tablet	Categorical unordered	-0.0798693	0.168451	0.732797
20003_1141171496	Treatment/medication code: trospium	Categorical unordered	0.109119	0.169256	0.732797
20003_1141171932	Treatment/medication code: levetiracetam	Categorical unordered	-0.110135	0.169398	0.732797
20512	Recent feelings of foreboding	Categorical ordered	-0.0109038	0.166832	0.732797
22507_irnt	Age of stopping smoking	Continuous normalized	0.00740057	0.169326	0.732797
22601_35643209	Job coding: careers adviser or vocational guidance specialist, placement advisor	Categorical unordered	0.106038	0.167377	0.732797
22617_8113	Job SOC coding: Textile process operatives	Categorical unordered	0.0860991	0.169358	0.732797
25155_irnt	Mean MO in body of corpus callosum on FA skeleton	Continuous normalized	-0.00759902	0.167432	0.732797
25382_irnt	Mean ICVF in fornix cres+stria terminalis on FA skeleton (right)	Continuous normalized	0.00817643	0.169229	0.732797
25590_irnt	Weighted-mean L1 in tract superior longitudinal fasciculus (left)	Continuous normalized	0.00788931	0.166063	0.732797
25658_irnt	Weighted-mean ICVF in tract corticospinal tract (left)	Continuous normalized	0.00819825	0.167637	0.732797
25720_irnt	Weighted-mean ISOVF in tract middle cerebellar peduncle	Continuous normalized	0.00800884	0.168656	0.732797
40006_C183	Type of cancer: ICD10: C18.3 Hepatic flexure	Categorical unordered	0.118937	0.168537	0.732797
41235	Spells in hospital	Categorical ordered	-0.00528514	0.166169	0.732797
6139_1	Gas or solid-fuel cooking/heating: A gas hob or gas cooker	Categorical unordered	-0.0050649	0.167873	0.732797
6148_5	Eye problems/disorders: Macular degeneration	Categorical unordered	-0.0271375	0.167472	0.732797
4105_irnt	Heel bone mineral density (BMD) (left)	Continuous normalized	-0.00355698	0.169711	0.733313
3741	Stomach/abdominal pain for 3+ months	Categorical unordered	-0.0161135	0.170264	0.734861
100390	Tea consumed	Categorical unordered	0.0151445	0.174338	0.735334
1508_4	Coffee type: Other type of coffee	Categorical unordered	0.0200151	0.172455	0.735334
20002_1377	Non-cancer illness code, self-reported: polymyalgia rheumatica	Categorical unordered	0.0500769	0.174906	0.735334
20003_1140879866	Treatment/medication code: timolol	Categorical unordered	-0.0842578	0.172538	0.735334
20003_1140883748	Treatment/medication code: selenium product	Categorical unordered	0.0413953	0.170682	0.735334
20003_1140917034	Treatment/medication code: airomir 100micrograms cfc-free inhaler	Categorical unordered	0.107442	0.173199	0.735334
20003_1140917428	Treatment/medication code: angitil sr 90 m/r capsule	Categorical unordered	0.124766	0.172363	0.735334
20003_1141175690	Treatment/medication code: actonel 5mg tablet	Categorical unordered	0.0792506	0.171918	0.735334
22425_irnt	Cardiac index	Continuous normalized	-0.0077917	0.172265	0.735334
22601_23113030	Job coding: university lecturer/professor	Categorical unordered	0.065596	0.174028	0.735334
22617_3119	Job SOC coding: Science and engineering technicians n.e.c.	Categorical unordered	-0.0308929	0.172943	0.735334
25082_irnt	Mean FA in posterior corona radiata on FA skeleton (right)	Continuous normalized	0.00810402	0.174872	0.735334
25278_irnt	Mean L2 in sagittal stratum on FA skeleton (right)	Continuous normalized	-0.00798897	0.174778	0.735334
25391_irnt	Mean ICVF in tapetum on FA skeleton (left)	Continuous normalized	0.00771927	0.174238	0.735334
25401_irnt	Mean OD in medial lemniscus on FA skeleton (left)	Continuous normalized	-0.00809135	0.17289	0.735334
25533_irnt	Weighted-mean MD in tract medial lemniscus (right)	Continuous normalized	0.0081366	0.170977	0.735334
25538_irnt	Weighted-mean MD in tract superior thalamic radiation (left)	Continuous normalized	0.00747832	0.173648	0.735334
25608_irnt	Weighted-mean L2 in tract inferior fronto-occipital fasciculus (left)	Continuous normalized	-0.00762589	0.172988	0.735334
25830_irnt	Volume of grey matter in Frontal Medial Cortex (left)	Continuous normalized	0.00753803	0.171516	0.735334
26422_irnt	Access to services score (Wales)	Continuous normalized	0.0107344	0.174171	0.735334
4104_irnt	Heel quantitative ultrasound index (QUI), direct entry (left)	Continuous normalized	-0.00352176	0.174165	0.735334
4106_irnt	Heel bone mineral density (BMD) T-score, automated (left)	Continuous normalized	-0.00352117	0.174238	0.735334
5201_irnt	logMAR, final (right)	Continuous normalized	0.00438158	0.175047	0.735334
6160_5	Leisure/social activities: Other group activity	Categorical unordered	0.00558574	0.172149	0.735334
22617_8134	Job SOC coding: Weighers, graders, sorters	Categorical unordered	-0.107216	0.175764	0.736708
25265_irnt	Mean L2 in anterior limb of internal capsule on FA skeleton (left)	Continuous normalized	-0.00794287	0.175674	0.736708
25095_irnt	Mean FA in fornix cres+stria terminalis on FA skeleton (left)	Continuous normalized	-0.00717022	0.176611	0.739437
21033	Frequency of hard/lumpy stools in the last 3 months	Categorical ordered	0.0072009	0.177022	0.740097
5328_0	Ever had corneal graft surgery: No	Categorical unordered	0.118389	0.17716	0.740097
100160	Low calorie drink intake	Categorical ordered	0.0176795	0.177681	0.74145
1677	Breastfed as a baby	Categorical unordered	0.00585989	0.178217	0.742869
12340_irnt	QRS duration	Continuous normalized	-0.00703899	0.178536	0.743377
20454	Maximum frequency of taking cannabis	Categorical ordered	0.0177532	0.178833	0.743793
20002_1502	Non-cancer illness code, self-reported: appendicitis	Categorical unordered	-0.0245577	0.179794	0.746534
20003_1140888266	Treatment/medication code: warfarin	Categorical unordered	-0.0226102	0.180313	0.746534
20003_1141177532	Treatment/medication code: nexium 20mg tablet	Categorical unordered	0.0537744	0.180352	0.746534
22601_41333350	Job coding: stock control clerk, stock controller, progress/production/stock chaser, warehouse clerk, materials controller/co-ordinator, stores officer	Categorical unordered	-0.0770706	0.18048	0.746534
25198_irnt	Mean MO in tapetum on FA skeleton (right)	Continuous normalized	0.00787237	0.180171	0.746534
20003_1141168318	Treatment/medication code: clopidogrel	Categorical unordered	-0.0283307	0.181393	0.749486
30620_irnt	Alanine aminotransferase	Continuous normalized	-0.00211423	0.18222	0.751262
6157_3	Why stopped smoking: Health precaution	Categorical unordered	-0.0093848	0.182207	0.751262
20002_1374	Non-cancer illness code, self-reported: allergy/hypersensitivity/anaphylaxis	Categorical unordered	-0.0263889	0.182465	0.751452
20149_irnt	Interval between previous point and current one in numeric path (trail #1)	Continuous normalized	-0.00426312	0.182733	0.751736
25025_irnt	Volume of brain stem + 4th ventricle	Continuous normalized	-0.00691439	0.183936	0.755038
5132_irnt	3mm strong meridian (right)	Continuous normalized	0.00443805	0.183898	0.755038
100250	Instant coffee intake	Categorical ordered	-0.0109398	0.187493	0.755405
1329	Oily fish intake	Categorical ordered	0.00402536	0.190079	0.755405
1428_1	Spread type: Butter/spreadable butter	Categorical unordered	-0.00456008	0.191675	0.755405
20002_1287	Non-cancer illness code, self-reported: anxiety/panic attacks	Categorical unordered	-0.0188824	0.190018	0.755405
20002_1428	Non-cancer illness code, self-reported: thyroiditis	Categorical unordered	-0.101449	0.191788	0.755405
20002_1608	Non-cancer illness code, self-reported: nephritis	Categorical unordered	0.127313	0.190145	0.755405
20002_1638	Non-cancer illness code, self-reported: fracture hand	Categorical unordered	-0.0989484	0.184648	0.755405
20003_1140860840	Treatment/medication code: nitrolingual 400micrograms spray	Categorical unordered	0.0698798	0.185246	0.755405
20003_1141151946	Treatment/medication code: cipramil 10mg tablet	Categorical unordered	0.123201	0.187626	0.755405
20003_1141168680	Treatment/medication code: orlistat	Categorical unordered	-0.0659612	0.190224	0.755405
20003_1141169844	Treatment/medication code: dexamethasone+hypromellose 0.1%/0.5% eye drops	Categorical unordered	-0.113194	0.184505	0.755405
20003_1141174508	Treatment/medication code: reductil 10mg capsule	Categorical unordered	-0.130673	0.187902	0.755405
20159_irnt	Number of symbol digit matches made correctly	Continuous normalized	0.00395103	0.186151	0.755405
20421	Ever felt worried, tense, or anxious for most of a month or longer	Categorical unordered	0.00905918	0.189722	0.755405
20544_10	Mental health problems ever diagnosed by a professional: Mania, hypomania, bipolar or manic-depression	Categorical unordered	-0.0541817	0.187533	0.755405
20546_4	Substances taken for depression: Drugs or alcohol (more than once)	Categorical unordered	-0.0148071	0.190743	0.755405
22601_11713433	Job coding: officer in armed forces	Categorical unordered	0.0561218	0.189215	0.755405
22601_31193034	Job coding: other science technician, materials technician, technical assistant, technical officer	Categorical unordered	-0.0356554	0.188071	0.755405
22601_34333162	Job coding: public relations officer, press officer, information officer	Categorical unordered	0.122018	0.184888	0.755405
22601_41213240	Job coding: credit controller/supervisor	Categorical unordered	-0.0941465	0.191681	0.755405
22601_53232556	Job coding: painter, decorator	Categorical unordered	0.0744757	0.187668	0.755405
22601_92333396	Job coding: cleaner in restaurants, bars, pubs, hotels and other accommodation; chambermaid	Categorical unordered	-0.11246	0.187858	0.755405
22608_0	Workplace very hot: Rarely/never	Categorical unordered	-0.0102611	0.189409	0.755405
22617_4133	Job SOC coding: Stock control clerks	Categorical unordered	-0.074313	0.190255	0.755405
22617_6122	Job SOC coding: Childminders and related occupations	Categorical unordered	-0.0451024	0.184446	0.755405
25332_irnt	Mean L3 in cingulum hippocampus on FA skeleton (right)	Continuous normalized	-0.00771286	0.191398	0.755405
25551_irnt	Weighted-mean MO in tract corticospinal tract (right)	Continuous normalized	-0.00774089	0.19179	0.755405
25661_irnt	Weighted-mean ICVF in tract forceps minor	Continuous normalized	0.00758487	0.186944	0.755405
25696_irnt	Weighted-mean OD in tract posterior thalamic radiation (left)	Continuous normalized	0.00775336	0.191289	0.755405
25796_irnt	Volume of grey matter in Temporal Pole (left)	Continuous normalized	-0.00673696	0.190815	0.755405
25809_irnt	Volume of grey matter in Inferior Temporal Gyrus, anterior division (right)	Continuous normalized	-0.0072667	0.191826	0.755405
25851_irnt	Volume of grey matter in Parahippocampal Gyrus, posterior division (right)	Continuous normalized	0.00737526	0.185178	0.755405
25899_irnt	Volume of grey matter in VI Cerebellum (right)	Continuous normalized	-0.00701688	0.190079	0.755405
40012_2	Behaviour of cancer tumour: Carcinoma in situ	Categorical unordered	-0.0134681	0.185565	0.755405
4282	Maximum digits remembered correctly	Categorical ordered	-0.0136431	0.191368	0.755405
5099_irnt	3mm weak meridian (right)	Continuous normalized	0.00439419	0.18874	0.755405
5135_irnt	3mm strong meridian (left)	Continuous normalized	0.00439533	0.18721	0.755405
5306	6mm index of best keratometry results (left)	Categorical ordered	0.0103919	0.191173	0.755405
84_irnt	Cancer year/age first occurred	Continuous normalized	-0.00706655	0.18926	0.755405
20179	FI8 : chained arithmetic	Categorical unordered	-0.0124937	0.192087	0.755644
20002_1511	Non-cancer illness code, self-reported: abdominal hernia	Categorical unordered	-0.0880933	0.192508	0.756467
20003_1140879630	Treatment/medication code: imipramine	Categorical unordered	0.0945765	0.192697	0.756467
22601_35313264	Job coding: estimator, valuer, building estimator/assessor, insurance assessor, costing engineer, surveyor/valuer, lottery officer, rating officer, marine/naval surveyor	Categorical unordered	-0.0661062	0.193559	0.758158
4290_irnt	Duration screen displayed	Continuous normalized	0.00320789	0.19373	0.758158
6139_3	Gas or solid-fuel cooking/heating: An open solid fuel fire that you use regularly in winter time	Categorical unordered	-0.00759865	0.193684	0.758158
21060	Degree bothered by feeling tired all the time in the last 3 months	Categorical ordered	-0.00688595	0.194185	0.758366
22617_1171	Job SOC coding: Officers in armed forces	Categorical unordered	0.0548125	0.194138	0.758366
20003_1140883468	Treatment/medication code: clonidine	Categorical unordered	0.06129	0.19452	0.758838
3414	Hip pain for 3+ months	Categorical unordered	0.0157507	0.194707	0.758838
20003_1140870788	Treatment/medication code: calcium salts	Categorical unordered	0.0277781	0.196681	0.760105
22036	Above moderate/vigorous/walking recommendation	Categorical unordered	-0.0062257	0.197484	0.760105
22170	Recent medication for COPD (Chronic Obstructive Pulmonary Disease)	Categorical unordered	-0.0818666	0.195699	0.760105
22601_32223079	Job coding: occupational therapist	Categorical unordered	0.0761285	0.196605	0.760105
22601_81132710	Job coding: textile machine operator, assembler, spinner, foreman	Categorical unordered	0.0817353	0.197243	0.760105
22604_2	Work hours - lumped category: 20 to less-than-30 hours	Categorical unordered	-0.0122605	0.196819	0.760105
25267_irnt	Mean L2 in posterior limb of internal capsule on FA skeleton (left)	Continuous normalized	-0.00771453	0.197319	0.760105
25386_irnt	Mean ICVF in superior fronto-occipital fasciculus on FA skeleton (right)	Continuous normalized	0.00691221	0.197107	0.760105
25581_irnt	Weighted-mean L1 in tract inferior fronto-occipital fasciculus (left)	Continuous normalized	-0.00742124	0.197295	0.760105
25714_irnt	Weighted-mean ISOVF in tract forceps major	Continuous normalized	0.00773869	0.197649	0.760105
25884_irnt	Volume of grey matter in Pallidum (left)	Continuous normalized	0.00738497	0.196149	0.760105
6151_1	Fractured bone site(s): Ankle	Categorical unordered	-0.0184307	0.195543	0.760105
670_3	Type of accommodation lived in: Mobile or temporary structure (i.e. caravan)	Categorical unordered	-0.0590506	0.195991	0.760105
40006_C80	Type of cancer: ICD10: C80 Malignant neoplasm without specification of site	Categorical unordered	-0.106676	0.197926	0.760394
20003_1140922174	Treatment/medication code: alendronate sodium	Categorical unordered	0.0204912	0.198148	0.760443
20003_1141151016	Treatment/medication code: losartan potassium+hydrochlorothiazide 50mg/12.5mg tablet	Categorical unordered	-0.0763123	0.198744	0.760443
25175_irnt	Mean MO in anterior corona radiata on FA skeleton (left)	Continuous normalized	-0.00762948	0.1986	0.760443
25887_irnt	Volume of grey matter in Hippocampus (right)	Continuous normalized	0.00679249	0.198461	0.760443
22601_91212550	Job coding: builder's labourer, building worker	Categorical unordered	0.118323	0.199126	0.761134
22423_irnt	LV stroke volume	Continuous normalized	-0.006523	0.199533	0.761918
1538_0	Major dietary changes in the last 5 years: No	Categorical unordered	-0.00442151	0.199889	0.762509
20002_1156	Non-cancer illness code, self-reported: infective/viral hepatitis	Categorical unordered	0.0466026	0.203437	0.76294
20003_1140860806	Treatment/medication code: ramipril	Categorical unordered	-0.0102426	0.201018	0.76294
20003_1140862438	Treatment/medication code: uniphyllin continus 200mg m/r tablet	Categorical unordered	0.099665	0.203423	0.76294
20003_1141172928	Treatment/medication code: neoclarityn 5mg tablet	Categorical unordered	-0.0623684	0.203388	0.76294
20086_8	Type of special diet followed: Gluten-free	Categorical unordered	0.0401561	0.20073	0.76294
20113_101	Illnesses of adopted mother: None of the above (group 2)	Categorical unordered	-0.0558737	0.203135	0.76294
20116_2	Smoking status: Current	Categorical unordered	0.00710659	0.201543	0.76294
22129	Doctor diagnosed chronic bronchitis	Categorical unordered	0.0399806	0.202055	0.76294
22601_34133166	Job coding: actor, chorister or singer	Categorical unordered	0.103958	0.202675	0.76294
22617_4211	Job SOC coding: Medical secretaries	Categorical unordered	-0.0401598	0.203269	0.76294
25070_irnt	Mean FA in cerebral peduncle on FA skeleton (right)	Continuous normalized	0.00738875	0.202276	0.76294
25173_irnt	Mean MO in retrolenticular part of internal capsule on FA skeleton (left)	Continuous normalized	-0.00760237	0.203147	0.76294
25402_irnt	Mean OD in inferior cerebellar peduncle on FA skeleton (right)	Continuous normalized	0.00742541	0.20089	0.76294
2624	Frequency of heavy DIY in last 4 weeks	Categorical ordered	0.00602755	0.20302	0.76294
2764_irnt	Age at last live birth	Continuous normalized	0.00348439	0.201571	0.76294
6158_3	Why reduced smoking: Health precaution	Categorical unordered	0.024353	0.202726	0.76294
680_2	Own or rent accommodation lived in: Own with a mortgage	Categorical unordered	0.00508547	0.202762	0.76294
20002_1330	Non-cancer illness code, self-reported: iron deficiency anaemia	Categorical unordered	0.0288372	0.204546	0.763034
20003_1140876136	Treatment/medication code: beconase 50micrograms nasal spray	Categorical unordered	-0.0261176	0.203886	0.763034
20003_1141189090	Treatment/medication code: rosiglitazone 1mg / metformin 500mg tablet	Categorical unordered	0.108746	0.204052	0.763034
22617_4122	Job SOC coding: Accounts and wages clerks, book-keepers, other financial clerks	Categorical unordered	0.0249404	0.204674	0.763034
25637_irnt	Weighted-mean L3 in tract inferior longitudinal fasciculus (left)	Continuous normalized	-0.0071618	0.204546	0.763034
40006_C435	Type of cancer: ICD10: C43.5 Malignant melanoma of trunk	Categorical unordered	0.0432291	0.204532	0.763034
102130	Dessert consumers	Categorical unordered	0.0120815	0.205075	0.763774
102840	Blue cheese intake	Categorical ordered	0.0336227	0.206706	0.763922
1548	Variation in diet	Categorical ordered	-0.00420344	0.205868	0.763922
25132_irnt	Mean MD in posterior thalamic radiation on FA skeleton (right)	Continuous normalized	-0.00726039	0.205578	0.763922
25171_irnt	Mean MO in posterior limb of internal capsule on FA skeleton (left)	Continuous normalized	0.0074851	0.206474	0.763922
25369_irnt	Mean ICVF in superior corona radiata on FA skeleton (left)	Continuous normalized	0.0071064	0.206363	0.763922
25446_irnt	Mean ISOVF in corticospinal tract on FA skeleton (right)	Continuous normalized	0.0075996	0.206466	0.763922
25450_irnt	Mean ISOVF in inferior cerebellar peduncle on FA skeleton (right)	Continuous normalized	0.00751701	0.205931	0.763922
25701_irnt	Weighted-mean OD in tract superior thalamic radiation (right)	Continuous normalized	-0.00698335	0.206733	0.763922
20003_2038460076	Treatment/medication code: phenytoin	Categorical unordered	-0.069877	0.208118	0.764639
20544_17	Mental health problems ever diagnosed by a professional: Agoraphobia	Categorical unordered	-0.0586536	0.208076	0.764639
22601_24233283	Job coding: management consultant, actuary, economist, statistician, statistical controller/assistant, business analyst, demographer, economic forecaster	Categorical unordered	0.0419737	0.20788	0.764639
25873_irnt	Volume of grey matter in Planum Temporale (right)	Continuous normalized	-0.00666652	0.207759	0.764639
6070_6	OCT measured (right): Not performed - equipment failure	Categorical unordered	-0.0182555	0.208142	0.764639
757_irnt	Time employed in main current job	Continuous normalized	-0.00281109	0.208013	0.764639
12336_irnt	Ventricular rate	Continuous normalized	-0.00698847	0.211618	0.765749
1747_5	Hair colour (natural, before greying): Black	Categorical unordered	-0.0103489	0.213311	0.765749
20003_1140879428	Treatment/medication code: mebeverine	Categorical unordered	0.0298432	0.211805	0.765749
20003_1140883656	Treatment/medication code: hydroxyzine	Categorical unordered	0.11865	0.214012	0.765749
20003_1141200108	Treatment/medication code: cymalon cranberry 1.5g/5ml liquid	Categorical unordered	-0.11199	0.210996	0.765749
20261_irnt	avMSE	Continuous normalized	-0.00437629	0.212384	0.765749
20456	Ever addicted to illicit or recreational drugs	Categorical unordered	0.0596454	0.209982	0.765749
20549_4	Substances taken for anxiety: Drugs or alcohol (more than once)	Categorical unordered	-0.0176573	0.21212	0.765749
22038_irnt	MET minutes per week for moderate activity	Continuous normalized	-0.00230785	0.211679	0.765749
22601_71293343	Job coding: advertising or sales representative, demonstrator, estate agent negotiator, land/property salesman	Categorical unordered	0.0459285	0.214121	0.765749
22617_4131	Job SOC coding: Filing and other records assistants/clerks	Categorical unordered	-0.0323051	0.214079	0.765749
22617_5314	Job SOC coding: Plumbers, heating and ventilating engineers	Categorical unordered	-0.0612214	0.210583	0.765749
22619_1	Breathing problems responsible for leaving job: Yes	Categorical unordered	-0.0619122	0.212995	0.765749
23042_irnt	GroEL antigen for Helicobacter pylori	Continuous normalized	0.0147641	0.210116	0.765749
25116_irnt	Mean MD in superior cerebellar peduncle on FA skeleton (right)	Continuous normalized	0.0073943	0.213353	0.765749
25219_irnt	Mean L1 in posterior limb of internal capsule on FA skeleton (left)	Continuous normalized	0.00730622	0.212068	0.765749
25301_irnt	Mean L3 in fornix on FA skeleton	Continuous normalized	0.0063098	0.213633	0.765749
25310_irnt	Mean L3 in cerebral peduncle on FA skeleton (right)	Continuous normalized	-0.00727952	0.213286	0.765749
25512_irnt	Weighted-mean FA in tract superior thalamic radiation (right)	Continuous normalized	0.00743853	0.210162	0.765749
25638_irnt	Weighted-mean L3 in tract inferior longitudinal fasciculus (right)	Continuous normalized	-0.00707011	0.210152	0.765749
25872_irnt	Volume of grey matter in Planum Temporale (left)	Continuous normalized	-0.00658554	0.211003	0.765749
2654_5	Non-butter spread type details: Hard (block) margarine	Categorical unordered	-0.0847034	0.211175	0.765749
40006_C449	Type of cancer: ICD10: C44.9 Malignant neoplasm of skin, unspecified	Categorical unordered	0.0148989	0.211339	0.765749
40006_C833	Type of cancer: ICD10: C83.3 Large cell (diffuse)	Categorical unordered	-0.0526756	0.212419	0.765749
41248_9000	Destinations on discharge from hospital (recoded): Hospice	Categorical unordered	-0.113502	0.212452	0.765749
5265_irnt	Corneal resistance factor (left)	Continuous normalized	0.00420725	0.212878	0.765749
5843_3	Which eye(s) affected by myopia (short sight): Both eyes	Categorical unordered	-0.0238894	0.209475	0.765749
6072_6	OCT measured (left): Not performed - equipment failure	Categorical unordered	-0.0179186	0.210599	0.765749
20002_1222	Non-cancer illness code, self-reported: type 1 diabetes	Categorical unordered	-0.0707329	0.214761	0.76663
22601_21133024	Job coding: mathematician	Categorical unordered	-0.103511	0.214774	0.76663
25400_irnt	Mean OD in medial lemniscus on FA skeleton (right)	Continuous normalized	-0.00732742	0.215122	0.767149
104020	Fried potatoes intake	Categorical ordered	0.0143966	0.215822	0.768569
22601_81142763	Job coding: machine operator, processor, paint maker, foreman	Categorical unordered	0.119363	0.215928	0.768569
25368_irnt	Mean ICVF in superior corona radiata on FA skeleton (right)	Continuous normalized	0.00698944	0.217093	0.771296
6179_100	Mineral and other dietary supplements: None of the above	Categorical unordered	-0.00428111	0.217102	0.771296
20002_1626	Non-cancer illness code, self-reported: fracture skull / head	Categorical unordered	0.0770213	0.218774	0.772221
20436	Fraction of day affected during worst episode of depression	Categorical ordered	0.00921433	0.219128	0.772221
22332_irnt	QTC interval	Continuous normalized	-0.00872301	0.219548	0.772221
22617_2128	Job SOC coding: Planning and quality control engineers	Categorical unordered	0.0677486	0.218796	0.772221
24011_irnt	Traffic intensity on the nearest major road	Continuous normalized	0.00207005	0.218555	0.772221
25087_irnt	Mean FA in sagittal stratum on FA skeleton (left)	Continuous normalized	0.00721835	0.218604	0.772221
25413_irnt	Mean OD in retrolenticular part of internal capsule on FA skeleton (left)	Continuous normalized	0.00736454	0.219638	0.772221
25416_irnt	Mean OD in superior corona radiata on FA skeleton (right)	Continuous normalized	-0.00731103	0.219275	0.772221
25457_irnt	Mean ISOVF in anterior limb of internal capsule on FA skeleton (left)	Continuous normalized	0.00714512	0.219816	0.772221
41203_4719	Diagnoses - main ICD9: 4719 Nasal polyps, unspecified	Categorical unordered	0.116898	0.218144	0.772221
41205_E9503	Diagnoses - secondary ICD9: E9503 Suicide and s.i. poisoning by tranquillizers, other psychotropic agents	Categorical unordered	0.111524	0.21861	0.772221
6138_100	Qualifications: None of the above	Categorical unordered	-0.00573691	0.217747	0.772221
1100	Drive faster than motorway speed limit	Categorical ordered	0.00415601	0.220285	0.77256
22617_4142	Job SOC coding: Communication operators	Categorical unordered	-0.0609844	0.220322	0.77256
20090_362	Type of fat/oil used in cooking: Normal fat butter	Categorical unordered	0.0211947	0.221541	0.776114
25559_irnt	Weighted-mean MO in tract medial lemniscus (left)	Continuous normalized	0.00721255	0.222186	0.777653
20002_1627	Non-cancer illness code, self-reported: fracture jaw	Categorical unordered	0.0983595	0.222692	0.778289
2207	Wears glasses or contact lenses	Categorical unordered	0.00727238	0.22278	0.778289
20002_1548	Non-cancer illness code, self-reported: acne/acne vulgaris	Categorical unordered	0.086448	0.223432	0.779847
20536_2	Weight change during worst episode of depression: Lost weight	Categorical unordered	0.0109076	0.224068	0.780144
22174	Recent medication for bronchiectasis	Categorical unordered	0.0881907	0.224509	0.780144
25384_irnt	Mean ICVF in superior longitudinal fasciculus on FA skeleton (right)	Continuous normalized	0.00710597	0.22403	0.780144
25479_irnt	Mean ISOVF in fornix cres+stria terminalis on FA skeleton (left)	Continuous normalized	0.0068101	0.224158	0.780144
6142_2	Current employment status: Retired	Categorical unordered	-0.0061746	0.224551	0.780144
20002_1276	Non-cancer illness code, self-reported: diabetic eye disease	Categorical unordered	-0.0467943	0.22503	0.780601
25499_irnt	Weighted-mean FA in tract forceps minor	Continuous normalized	0.00695021	0.225095	0.780601
20002_1568	Non-cancer illness code, self-reported: measles / morbillivirus	Categorical unordered	-0.034571	0.226157	0.782846
22617_1211	Job SOC coding: Farm managers	Categorical unordered	-0.094799	0.226091	0.782846
22601_22133068	Job coding: pharmacist, pharmacologist, pharmaceutical chemist	Categorical unordered	0.0611419	0.226695	0.783988
25786_irnt	Volume of grey matter in Superior Frontal Gyrus (left)	Continuous normalized	0.00669309	0.227095	0.784655
41218_2	History of psychiatric care on admission: One or more previous psychiatric episodes with another Health Care Provider	Categorical unordered	-0.120437	0.227304	0.784657
22601_21293047	Job coding: other engineering professional	Categorical unordered	-0.0487765	0.227547	0.78478
20002_1155	Non-cancer illness code, self-reported: hepatitis	Categorical unordered	-0.0619008	0.228096	0.785904
41203_V587	Diagnoses - main ICD9: V587 Other endoscopy with no abnormality found	Categorical unordered	-0.10928	0.228289	0.785904
104210	Cucumber intake	Categorical ordered	-0.0151349	0.231916	0.786913
1418_4	Milk type used: Soya	Categorical unordered	0.0107342	0.23074	0.786913
20002_1497	Non-cancer illness code, self-reported: pneumothorax	Categorical unordered	0.0987941	0.231321	0.786913
20084_482	Vitamin and/or mineral supplement use: Chromium	Categorical unordered	0.0813919	0.231423	0.786913
20110_10	Illnesses of mother: Alzheimer's disease/dementia	Categorical unordered	-0.00754925	0.229594	0.786913
22601_71253330	Job coding: merchandiser, window dresser	Categorical unordered	-0.0881748	0.230167	0.786913
22617_1231	Job SOC coding: Property, housing and land managers	Categorical unordered	-0.0646504	0.231753	0.786913
22641_irnt	Period spent working mix of day and night shifts	Continuous normalized	-0.0146804	0.230961	0.786913
25097_irnt	Mean FA in superior longitudinal fasciculus on FA skeleton (left)	Continuous normalized	0.00706585	0.229887	0.786913
25120_irnt	Mean MD in anterior limb of internal capsule on FA skeleton (right)	Continuous normalized	0.00658145	0.231804	0.786913
25244_irnt	Mean L1 in uncinate fasciculus on FA skeleton (right)	Continuous normalized	-0.0070742	0.229055	0.786913
25734_irnt	Inverted signal-to-noise ratio in T1	Continuous normalized	-0.00674267	0.230095	0.786913
26413_irnt	Health score (England)	Continuous normalized	-0.00208308	0.231863	0.786913
5254_irnt	Intra-ocular pressure, corneal-compensated (right)	Continuous normalized	0.00400371	0.231236	0.786913
5984_irnt	ECG, load	Continuous normalized	0.00348378	0.231129	0.786913
6155_3	Vitamin and mineral supplements: Vitamin C	Categorical unordered	0.00715339	0.231769	0.786913
20494	Felt irritable or had angry outbursts in past month	Categorical ordered	-0.0105172	0.232235	0.787287
20003_1140865654	Treatment/medication code: codeine phosphate+kaolin 10mg/3g/10ml mixture	Categorical unordered	-0.108251	0.233991	0.788436
20003_1140878226	Treatment/medication code: diprobase cream	Categorical unordered	0.049881	0.233226	0.788436
20195_irnt	Number of symbol digit matches attempted	Continuous normalized	0.00352109	0.232888	0.788436
22617_1152	Job SOC coding: Office managers	Categorical unordered	0.035933	0.234035	0.788436
25847_irnt	Volume of grey matter in Frontal Orbital Cortex (right)	Continuous normalized	0.00615297	0.233557	0.788436
25868_irnt	Volume of grey matter in Planum Polare (left)	Continuous normalized	-0.00643668	0.233734	0.788436
5163_irnt	3mm regularity index (left)	Continuous normalized	0.00404243	0.233867	0.788436
1150_1	Usual side of head for mobile phone use: Left	Categorical unordered	0.00454764	0.234325	0.788709
22601_53152546	Job coding: carpenter, carpenter and joiner, builder's joiner	Categorical unordered	-0.060262	0.234797	0.789116
22617_3222	Job SOC coding: Occupational therapists	Categorical unordered	0.0694303	0.234864	0.789116
20003_1140925978	Treatment/medication code: mycophenolate	Categorical unordered	0.0986873	0.235146	0.789362
20001_1062	Cancer code, self-reported: squamous cell carcinoma	Categorical unordered	-0.0566691	0.235661	0.789464
20003_1140870954	Treatment/medication code: vitamin d product	Categorical unordered	-0.0377096	0.237112	0.789464
20003_1140883968	Treatment/medication code: carmellose	Categorical unordered	-0.0971617	0.237727	0.789464
20477	Ever talked to a health professional about unusual or psychotic experiences	Categorical unordered	0.0391474	0.237984	0.789464
20495	Avoided activities or situations because of previous stressful experience in past month	Categorical ordered	-0.00856051	0.237612	0.789464
20554_1	Actions taken following self-harm: See anyone from psychiatric or mental health services, including liaison services	Categorical unordered	-0.0290897	0.237659	0.789464
21004_irnt	Number of puzzles correct	Continuous normalized	-0.00726967	0.239077	0.789464
22601_24513035	Job coding: librarian, assistant librarian	Categorical unordered	-0.0956246	0.238202	0.789464
22617_3533	Job SOC coding: Insurance underwriters	Categorical unordered	-0.0523248	0.238541	0.789464
25256_irnt	Mean L2 in medial lemniscus on FA skeleton (right)	Continuous normalized	-0.00696802	0.237622	0.789464
25337_irnt	Mean L3 in superior longitudinal fasciculus on FA skeleton (left)	Continuous normalized	-0.00675588	0.237457	0.789464
25360_irnt	Mean ICVF in anterior limb of internal capsule on FA skeleton (right)	Continuous normalized	0.00666214	0.237019	0.789464
25367_irnt	Mean ICVF in anterior corona radiata on FA skeleton (left)	Continuous normalized	0.00659421	0.235599	0.789464
25483_irnt	Mean ISOVF in superior fronto-occipital fasciculus on FA skeleton (left)	Continuous normalized	0.00683517	0.237807	0.789464
25795_irnt	Volume of grey matter in Precentral Gyrus (right)	Continuous normalized	0.00631544	0.238134	0.789464
25878_irnt	Volume of grey matter in Thalamus (left)	Continuous normalized	0.00654831	0.238456	0.789464
25898_irnt	Volume of grey matter in Vermis VI Cerebellum	Continuous normalized	-0.00664119	0.238395	0.789464
3859_4	Reason former drinker stopped drinking alcohol: Financial reasons	Categorical unordered	0.0778493	0.239149	0.789464
5325_0	Ever had refractive laser eye surgery: No	Categorical unordered	-0.0375136	0.238781	0.789464
100670	White wine intake	Categorical ordered	-0.0150993	0.240703	0.790229
1239	Current tobacco smoking	Categorical ordered	0.00648087	0.243356	0.790229
20003_1140860976	Treatment/medication code: imdur 60mg durule	Categorical unordered	-0.101255	0.241305	0.790229
20003_1140866280	Treatment/medication code: bumetanide	Categorical unordered	-0.0685432	0.242743	0.790229
20003_1140875990	Treatment/medication code: hypromellose	Categorical unordered	-0.048079	0.242416	0.790229
20003_1140910766	Treatment/medication code: nicorandil	Categorical unordered	-0.0349243	0.243284	0.790229
20447	Depression possibly related to stressful or traumatic event	Categorical unordered	-0.0104461	0.243164	0.790229
20531	Victim of sexual assault	Categorical unordered	0.00993331	0.240952	0.790229
22617_2112	Job SOC coding: Biological scientists and biochemists	Categorical unordered	-0.0363041	0.241206	0.790229
2306	Weight change compared with 1 year ago	Categorical ordered	-0.00385649	0.241028	0.790229
25019_irnt	Volume of hippocampus (left)	Continuous normalized	0.00640586	0.241725	0.790229
25022_irnt	Volume of amygdala (right)	Continuous normalized	0.00666233	0.240027	0.790229
25109_irnt	Mean MD in fornix on FA skeleton	Continuous normalized	0.0059128	0.243296	0.790229
25239_irnt	Mean L1 in fornix cres+stria terminalis on FA skeleton (left)	Continuous normalized	-0.0069898	0.241833	0.790229
25442_irnt	Mean ISOVF in genu of corpus callosum on FA skeleton	Continuous normalized	0.00651542	0.242697	0.790229
25656_irnt	Weighted-mean ICVF in tract parahippocampal part of cingulum (left)	Continuous normalized	0.00693144	0.239757	0.790229
25904_irnt	Volume of grey matter in Vermis Crus II Cerebellum	Continuous normalized	-0.00675292	0.242923	0.790229
6138_1	Qualifications: College or University degree	Categorical unordered	0.00427376	0.24019	0.790229
6179_3	Mineral and other dietary supplements: Calcium	Categorical unordered	0.00799078	0.242608	0.790229
20114_12	Illnesses of adopted siblings: Severe depression	Categorical unordered	0.101556	0.243949	0.791227
20549_3	Substances taken for anxiety: Medication prescribed to you (for at least two weeks)	Categorical unordered	0.0111053	0.244082	0.791227
6151_3	Fractured bone site(s): Hip	Categorical unordered	0.0455854	0.244443	0.791715
25618_irnt	Weighted-mean L2 in tract superior longitudinal fasciculus (right)	Continuous normalized	0.00663059	0.244779	0.792124
25657_irnt	Weighted-mean ICVF in tract parahippocampal part of cingulum (right)	Continuous normalized	0.00687273	0.24503	0.792259
25308_irnt	Mean L3 in superior cerebellar peduncle on FA skeleton (right)	Continuous normalized	0.00692154	0.245448	0.792932
20126_2	Bipolar and major depression status: Bipolar II Disorder	Categorical unordered	0.0523704	0.245668	0.792965
20405	Ever had known person concerned about, or recommend reduction of, alcohol consumption	Categorical ordered	0.0121053	0.246365	0.79318
25004_irnt	Volume of ventricular cerebrospinal fluid	Continuous normalized	0.00561648	0.246177	0.79318
25037_irnt	Median T2star in amygdala (right)	Continuous normalized	0.00704837	0.246155	0.79318
41205_E9500	Diagnoses - secondary ICD9: E9500 Suicide and s.i. poisoning by analgesics, antipyretics, antirheumatics	Categorical unordered	0.10637	0.246781	0.793842
20240	Maximum digits remembered correctly	Categorical ordered	-0.00781284	0.247041	0.794003
20003_1141180140	Treatment/medication code: etoricoxib	Categorical unordered	-0.0660543	0.24762	0.794146
22617_2312	Job SOC coding: Further education teaching professionals	Categorical unordered	-0.0235714	0.247483	0.794146
25060_irnt	Mean FA in splenium of corpus callosum on FA skeleton	Continuous normalized	0.00693685	0.247717	0.794146
22601_52312934	Job coding: motor mechanic, diesel fitter, auto engineer	Categorical unordered	-0.0506336	0.248274	0.79424
23067	MCV seropositivity for Merkel Cell Polyomavirus	Categorical unordered	0.0296814	0.248305	0.79424
3751	Chest pain or discomfort when walking uphill or hurrying	Categorical unordered	-0.0127194	0.248377	0.79424
1767	Adopted as a child	Categorical unordered	-0.0162472	0.250277	0.794294
20002_1143	Non-cancer illness code, self-reported: gastritis/gastric erosions	Categorical unordered	-0.0491595	0.249881	0.794294
20002_1465	Non-cancer illness code, self-reported: osteoarthritis	Categorical unordered	-0.00708385	0.250046	0.794294
20002_1683	Non-cancer illness code, self-reported: benign neuroma	Categorical unordered	0.109728	0.250573	0.794294
20003_1140884488	Treatment/medication code: diclofenac	Categorical unordered	0.0135043	0.249323	0.794294
22427_irnt	Body surface area	Continuous normalized	-0.00511256	0.24993	0.794294
25103_irnt	Mean FA in tapetum on FA skeleton (left)	Continuous normalized	0.0067983	0.250656	0.794294
25840_irnt	Volume of grey matter in Cingulate Gyrus, posterior division (left)	Continuous normalized	0.0059431	0.249777	0.794294
25897_irnt	Volume of grey matter in VI Cerebellum (left)	Continuous normalized	-0.00613808	0.250584	0.794294
26425_irnt	Community safety score (Wales)	Continuous normalized	-0.00905423	0.250708	0.794294
5674	Severity of manic/irritable episodes	Categorical unordered	-0.0181517	0.24893	0.794294
25073_irnt	Mean FA in anterior limb of internal capsule on FA skeleton (left)	Continuous normalized	0.00668073	0.25121	0.795219
20002_1415	Non-cancer illness code, self-reported: ear/vestibular disorder	Categorical unordered	-0.0208701	0.251473	0.795384
100920_2107	Type milk consumed: goat/sheep milk	Categorical unordered	0.062638	0.259432	0.799468
100920_2108	Type milk consumed: rice/oat/vegetable milk	Categorical unordered	0.0663522	0.256494	0.799468
20002_1416	Non-cancer illness code, self-reported: chronic sinusitis	Categorical unordered	-0.0243052	0.254664	0.799468
20002_1427	Non-cancer illness code, self-reported: polycystic kidney	Categorical unordered	0.0730454	0.260385	0.799468
20002_1639	Non-cancer illness code, self-reported: fracture finger	Categorical unordered	-0.0578486	0.257196	0.799468
20003_1140865580	Treatment/medication code: asacol 400mg e/c tablet	Categorical unordered	0.052048	0.256342	0.799468
20003_1140874686	Treatment/medication code: glucophage 500mg tablet	Categorical unordered	0.0641515	0.255899	0.799468
20003_1140878324	Treatment/medication code: oilatum cream	Categorical unordered	-0.0957377	0.25418	0.799468
20003_1195	Treatment/medication code: vitamin c product	Categorical unordered	-0.0367538	0.260161	0.799468
20079_5	Day-of-week questionnaire completion requested: Friday	Categorical unordered	-0.0134204	0.255938	0.799468
20116_1	Smoking status: Previous	Categorical unordered	-0.00403461	0.257009	0.799468
20117_0	Alcohol drinker status: Never	Categorical unordered	-0.0109798	0.258918	0.799468
20181	FI9 : concept interpolation	Categorical unordered	-0.0153648	0.25487	0.799468
21048	Degree bothered by back pain in the past 3 months	Categorical ordered	-0.00598372	0.257768	0.799468
22609_0	Workplace very dusty: Rarely/never	Categorical unordered	0.0126467	0.258617	0.799468
22617_4112	Job SOC coding: Civil Service administrative officers and assistants	Categorical unordered	-0.0182231	0.259488	0.799468
22617_5323	Job SOC coding: Painters and decorators	Categorical unordered	0.0601183	0.253053	0.799468
23015_irnt	K8.1 antigen for Kaposi's Sarcoma-Associated Herpesvirus	Continuous normalized	-0.0135517	0.255418	0.799468
23028_irnt	MC VP1 antigen for Merkel Cell Polyomavirus	Continuous normalized	0.0135788	0.254936	0.799468
23056	HHV-6A seropositivity for Human Herpesvirus-6	Categorical unordered	-0.0325817	0.25982	0.799468
25035_irnt	Median T2star in hippocampus (right)	Continuous normalized	0.00685812	0.258557	0.799468
25342_irnt	Mean L3 in tapetum on FA skeleton (right)	Continuous normalized	-0.00634073	0.256065	0.799468
25344_irnt	Mean ICVF in middle cerebellar peduncle on FA skeleton	Continuous normalized	0.00663305	0.260199	0.799468
25500_irnt	Weighted-mean FA in tract inferior fronto-occipital fasciculus (left)	Continuous normalized	0.00653954	0.259365	0.799468
25591_irnt	Weighted-mean L1 in tract superior longitudinal fasciculus (right)	Continuous normalized	0.00645054	0.254442	0.799468
25596_irnt	Weighted-mean L2 in tract acoustic radiation (left)	Continuous normalized	-0.0068604	0.253218	0.799468
25886_irnt	Volume of grey matter in Hippocampus (left)	Continuous normalized	0.0059888	0.254599	0.799468
30790_irnt	Lipoprotein A	Continuous normalized	0.00216044	0.258685	0.799468
40006_C440	Type of cancer: ICD10: C44.0 Skin of lip	Categorical unordered	-0.0701571	0.255383	0.799468
404_irnt	Duration to first press of snap-button in each round	Continuous normalized	0.00177892	0.258	0.799468
5959	Previously smoked cigarettes on most/all days	Categorical unordered	0.0545534	0.257593	0.799468
6150_2	Vascular/heart problems diagnosed by doctor: Angina	Categorical unordered	-0.0109456	0.259893	0.799468
6152_5	Blood clot, DVT, bronchitis, emphysema, asthma, rhinitis, eczema, allergy diagnosed by doctor: Blood clot in the leg (DVT)	Categorical unordered	0.0134391	0.256945	0.799468
6158_2	Why reduced smoking: Doctor's advice	Categorical unordered	0.0312674	0.254032	0.799468
6771	Errors before selecting correct item in alphanumeric path (trail #2)	Categorical ordered	-0.0209592	0.258432	0.799468
709	Number in household	Categorical ordered	-0.00369985	0.253708	0.799468
40006_C19	Type of cancer: ICD10: C19 Malignant neoplasm of rectosigmoid junction	Categorical unordered	0.0599204	0.260668	0.799688
20113_8	Illnesses of adopted mother: High blood pressure	Categorical unordered	-0.0492145	0.261586	0.800553
25845_irnt	Volume of grey matter in Cuneal Cortex (right)	Continuous normalized	-0.00617069	0.2614	0.800553
5118_irnt	6mm cylindrical power (left)	Continuous normalized	0.00412378	0.261255	0.800553
22601_21253043	Job coding: chemical engineer, plastics engineer, pharmaceutical engineer	Categorical unordered	-0.0721773	0.263201	0.800952
22617_5422	Job SOC coding: Printers	Categorical unordered	0.102518	0.262391	0.800952
24008_irnt	Particulate matter air pollution 2.5-10um; 2010	Continuous normalized	0.00195812	0.262822	0.800952
25294_irnt	Mean L2 in tapetum on FA skeleton (right)	Continuous normalized	-0.00647206	0.262019	0.800952
25444_irnt	Mean ISOVF in splenium of corpus callosum on FA skeleton	Continuous normalized	0.00663	0.263084	0.800952
25470_irnt	Mean ISOVF in sagittal stratum on FA skeleton (right)	Continuous normalized	0.00660501	0.262252	0.800952
41203_5329	Diagnoses - main ICD9: 5329 Unspecified duodenal ulcer, without haemorrhage or perforation	Categorical unordered	0.0950586	0.262884	0.800952
22601_12233383	Job coding: restaurant or catering manager, restaurateur; canteen manager; takeaway food shop manager	Categorical unordered	-0.047618	0.263446	0.801053
25027_irnt	Median T2star in thalamus (right)	Continuous normalized	0.00679417	0.263669	0.801084
20003_1140923572	Treatment/medication code: adipine mr 10 m/r tablet	Categorical unordered	-0.0979459	0.264043	0.801577
25445_irnt	Mean ISOVF in fornix on FA skeleton	Continuous normalized	0.005605	0.264457	0.802189
12679_irnt	Number of beats in waveform average for PWA	Continuous normalized	-0.00632795	0.265545	0.803094
20002_1297	Non-cancer illness code, self-reported: muscle/soft tissue problem	Categorical unordered	0.02107	0.265785	0.803094
20003_1141157252	Treatment/medication code: glyceryl trinitrate product	Categorical unordered	-0.0623694	0.265632	0.803094
25454_irnt	Mean ISOVF in cerebral peduncle on FA skeleton (right)	Continuous normalized	-0.0066146	0.265819	0.803094
874_irnt	Duration of walks	Continuous normalized	-0.002	0.265568	0.803094
25340_irnt	Mean L3 in uncinate fasciculus on FA skeleton (right)	Continuous normalized	-0.00656934	0.2665	0.804509
21042	Greatest number of times bowels opened per day	Categorical ordered	0.0058477	0.266889	0.805039
20544_5	Mental health problems ever diagnosed by a professional: Any other phobia (eg disabling fear of heights or spiders)	Categorical unordered	-0.0281061	0.268028	0.806542
22617_2125	Job SOC coding: Chemical engineers	Categorical unordered	-0.0697387	0.267607	0.806542
25620_irnt	Weighted-mean L2 in tract superior thalamic radiation (right)	Continuous normalized	0.00635424	0.267866	0.806542
20003_1140909788	Treatment/medication code: sodium cromoglicate	Categorical unordered	-0.0654055	0.26836	0.806897
20002_1637	Non-cancer illness code, self-reported: fracture wrist / colles fracture	Categorical unordered	-0.0387226	0.268818	0.807633
20535	Waking too early	Categorical unordered	-0.0121967	0.269418	0.808792
20003_1140879628	Treatment/medication code: dothiepin	Categorical unordered	0.0941304	0.269859	0.809471
100710	Beer/cider intake	Categorical ordered	-0.0133675	0.275076	0.809703
102360	Sweet biscuits intake	Categorical ordered	-0.012141	0.28478	0.809703
102460	Crisp intake	Categorical ordered	-0.011952	0.287413	0.809703
1418_5	Milk type used: Other type of milk	Categorical unordered	-0.0166469	0.284891	0.809703
1448_4	Bread type: Other type of bread	Categorical unordered	0.00933877	0.275764	0.809703
1468_1	Cereal type: Bran cereal (e.g. All Bran, Branflakes)	Categorical unordered	0.00537778	0.272726	0.809703
20001_1068	Cancer code, self-reported: sarcoma/fibrosarcoma	Categorical unordered	0.0771592	0.285339	0.809703
20002_1234	Non-cancer illness code, self-reported: adrenocortical insufficiency/addison's disease	Categorical unordered	-0.0881233	0.286068	0.809703
20002_1264	Non-cancer illness code, self-reported: epilepsy	Categorical unordered	-0.0199296	0.278909	0.809703
20002_1456	Non-cancer illness code, self-reported: malabsorption/coeliac disease	Categorical unordered	-0.0273711	0.281121	0.809703
20002_1469	Non-cancer illness code, self-reported: post-traumatic stress disorder	Categorical unordered	-0.0682664	0.281815	0.809703
20002_1571	Non-cancer illness code, self-reported: chickenpox	Categorical unordered	-0.0288602	0.27962	0.809703
20003_1140872492	Treatment/medication code: nicotine product	Categorical unordered	0.0941618	0.287479	0.809703
20003_1140880072	Treatment/medication code: gamolenic acid	Categorical unordered	-0.107309	0.281234	0.809703
20003_1140881702	Treatment/medication code: adalate 10mg capsule	Categorical unordered	0.0665854	0.275153	0.809703
20003_1140888594	Treatment/medication code: fluvastatin	Categorical unordered	-0.0845706	0.278811	0.809703
20003_1140916288	Treatment/medication code: efexor 37.5mg tablet	Categorical unordered	-0.080022	0.280804	0.809703
20003_1141153006	Treatment/medication code: aprovel 75mg tablet	Categorical unordered	-0.0625526	0.27683	0.809703
20003_1141162764	Treatment/medication code: tolterodine l-tartrate	Categorical unordered	-0.0406691	0.284816	0.809703
20089_464	Type of meals eaten: Ready meals	Categorical unordered	0.0178661	0.279766	0.809703
20111_11	Illnesses of siblings: Parkinson's disease	Categorical unordered	-0.0285102	0.280476	0.809703
20113_4	Illnesses of adopted mother: Bowel cancer	Categorical unordered	0.0859054	0.278291	0.809703
20187	FI12 : square sequence recognition	Categorical unordered	-0.0314052	0.287732	0.809703
20437	Thoughts of death during worst depression	Categorical unordered	-0.00866779	0.284309	0.809703
21024	Ever diagnosed with IBS	Categorical unordered	0.00918776	0.286006	0.809703
22601_11523251	Job coding: office manager, account/payrolls manager, administration manager, litigation/solicitor's office manager	Categorical unordered	0.0326649	0.284082	0.809703
22601_21263044	Job coding: design and development engineer, ergonomist	Categorical unordered	-0.0472953	0.273843	0.809703
22601_21323059	Job coding: software professional, analyst-programmer, computer programmer, software analyst or engineer, systems designer or programmer	Categorical unordered	-0.0191259	0.276484	0.809703
22601_24312597	Job coding: architect, landscape architect/designer, structural designer	Categorical unordered	-0.0578285	0.276845	0.809703
22601_35433238	Job coding: marketing research professional, marketing consultant, promotions or advertising consultant, fundraiser consultant, appeals organiser	Categorical unordered	-0.0427762	0.279995	0.809703
22601_35623213	Job coding: personnel or industrial relations officer, recruitment consultant	Categorical unordered	-0.0543736	0.285568	0.809703
22601_35633214	Job coding: vocational or industrial trainer/instructor, craft instructor, apprentice instructor	Categorical unordered	0.0680061	0.278177	0.809703
22601_41413308	Job coding: telephonist, telephone/switchboard operator	Categorical unordered	0.0429246	0.28089	0.809703
22601_54122878	Job coding: upholsterer, coach trimmer, curtain maker, mattress maker	Categorical unordered	-0.104949	0.283253	0.809703
22601_54222887	Job coding: printer, master printer	Categorical unordered	0.0987415	0.282731	0.809703
22601_62192607	Job coding: bus conductor	Categorical unordered	0.0951721	0.286885	0.809703
22601_81392801	Job coding: other assembler, routine operative	Categorical unordered	0.0904225	0.281226	0.809703
22617_1222	Job SOC coding: Conference and exhibition managers	Categorical unordered	-0.108268	0.273072	0.809703
22617_1223	Job SOC coding: Restaurant and catering managers	Categorical unordered	-0.0462144	0.273292	0.809703
22617_3531	Job SOC coding: Estimators, valuers and assessors	Categorical unordered	-0.049874	0.286603	0.809703
22617_3543	Job SOC coding: Marketing associate professionals	Categorical unordered	-0.0428555	0.271999	0.809703
22617_4150	Job SOC coding: General office assistants/clerks	Categorical unordered	0.0177665	0.277216	0.809703
22617_5215	Job SOC coding: Welding trades	Categorical unordered	0.0659391	0.285933	0.809703
22617_5434	Job SOC coding: Chefs, cooks	Categorical unordered	-0.0391147	0.274569	0.809703
22617_7125	Job SOC coding: Merchandisers and window dressers	Categorical unordered	-0.0802213	0.27207	0.809703
22617_7129	Job SOC coding: Sales related occupations n.e.c.	Categorical unordered	0.0338224	0.273354	0.809703
22617_8111	Job SOC coding: Food, drink and tobacco process operatives	Categorical unordered	0.0690199	0.280947	0.809703
23070	C. trachomatis Definition I seropositivity for Chlamydia trachomatis	Categorical unordered	0.0331683	0.282138	0.809703
23105_irnt	Basal metabolic rate	Continuous normalized	-0.00117287	0.283493	0.809703
23121_irnt	Arm fat-free mass (right)	Continuous normalized	-0.00110999	0.284755	0.809703
25003_irnt	Volume of ventricular cerebrospinal fluid (normalised for head size)	Continuous normalized	0.00535692	0.280569	0.809703
25005_irnt	Volume of grey matter (normalised for head size)	Continuous normalized	-0.00475347	0.278573	0.809703
25160_irnt	Mean MO in medial lemniscus on FA skeleton (right)	Continuous normalized	0.00646595	0.275326	0.809703
25180_irnt	Mean MO in posterior thalamic radiation on FA skeleton (right)	Continuous normalized	-0.00642741	0.274111	0.809703
25192_irnt	Mean MO in superior longitudinal fasciculus on FA skeleton (right)	Continuous normalized	-0.00643089	0.275758	0.809703
25221_irnt	Mean L1 in retrolenticular part of internal capsule on FA skeleton (left)	Continuous normalized	-0.00647242	0.274559	0.809703
25261_irnt	Mean L2 in superior cerebellar peduncle on FA skeleton (left)	Continuous normalized	0.00648523	0.273866	0.809703
25474_irnt	Mean ISOVF in cingulum cingulate gyrus on FA skeleton (right)	Continuous normalized	0.00652903	0.275301	0.809703
25521_irnt	Weighted-mean MD in tract parahippocampal part of cingulum (left)	Continuous normalized	0.00635937	0.275531	0.809703
25529_irnt	Weighted-mean MD in tract inferior longitudinal fasciculus (left)	Continuous normalized	-0.00610946	0.28072	0.809703
25530_irnt	Weighted-mean MD in tract inferior longitudinal fasciculus (right)	Continuous normalized	-0.00616735	0.275429	0.809703
25610_irnt	Weighted-mean L2 in tract inferior longitudinal fasciculus (left)	Continuous normalized	-0.00604636	0.284198	0.809703
25623_irnt	Weighted-mean L3 in tract acoustic radiation (left)	Continuous normalized	-0.00641929	0.284812	0.809703
25798_irnt	Volume of grey matter in Superior Temporal Gyrus, anterior division (left)	Continuous normalized	-0.00605994	0.272609	0.809703
25869_irnt	Volume of grey matter in Planum Polare (right)	Continuous normalized	-0.00570701	0.28302	0.809703
26410_irnt	Index of Multiple Deprivation (England)	Continuous normalized	-0.00190741	0.285582	0.809703
30700_irnt	Creatinine	Continuous normalized	0.00147602	0.282631	0.809703
40001_G122	Underlying (primary) cause of death: ICD10: G12.2 Motor neuron disease	Categorical unordered	-0.082065	0.280224	0.809703
40006_C185	Type of cancer: ICD10: C18.5 Splenic flexure	Categorical unordered	-0.1007	0.280678	0.809703
40006_C73	Type of cancer: ICD10: C73 Malignant neoplasm of thyroid gland	Categorical unordered	0.0516402	0.285277	0.809703
40009	Reported occurrences of cancer	Categorical ordered	-0.00985338	0.270595	0.809703
41203_7890	Diagnoses - main ICD9: 7890 Abdominal pain	Categorical unordered	0.0440089	0.286599	0.809703
41205_3050	Diagnoses - secondary ICD9: 3050 Nondependent abuse of alcohol	Categorical unordered	0.0997649	0.28109	0.809703
41248_5001	Destinations on discharge from hospital (recoded): Transfer to other NHS provider: General ward, young physically disabled, A&E	Categorical unordered	-0.0112288	0.277468	0.809703
5119_irnt	3mm cylindrical power (left)	Continuous normalized	0.00375146	0.270678	0.809703
5496	Leg pain when walking ever disappears while walking	Categorical unordered	-0.019107	0.286988	0.809703
5983_irnt	ECG, heart rate	Continuous normalized	-0.00412975	0.282484	0.809703
6141_1	How are people in household related to participant: Husband, wife or partner	Categorical unordered	-0.00415747	0.280356	0.809703
6144_2	Never eat eggs, dairy, wheat, sugar: Dairy products	Categorical unordered	-0.0122757	0.282734	0.809703
6149_1	Mouth/teeth dental problems: Mouth ulcers	Categorical unordered	-0.0059143	0.285836	0.809703
6179_5	Mineral and other dietary supplements: Iron	Categorical unordered	0.010532	0.287712	0.809703
777	Frequency of travelling from home to job workplace	Categorical ordered	-0.00505919	0.279998	0.809703
943	Frequency of stair climbing in last 4 weeks	Categorical ordered	0.00328567	0.276065	0.809703
25744_irnt	Inverted temporal signal-to-noise ratio in artefact-cleaned pre-processed rfMRI	Continuous normalized	-0.00584637	0.288161	0.810308
25704_irnt	Weighted-mean ISOVF in tract acoustic radiation (left)	Continuous normalized	0.00637345	0.288632	0.811027
20003_1140862944	Treatment/medication code: carbocisteine	Categorical unordered	0.0783647	0.289297	0.811687
23026_irnt	BK VP1 antigen for Human Polyomavirus BKV	Continuous normalized	0.0125638	0.289201	0.811687
100730	Spirits intake	Categorical ordered	0.0178585	0.306048	0.81371
102250	Sweet snack consumers	Categorical unordered	0.00925671	0.301482	0.81371
102800	Cheese consumers	Categorical unordered	0.00933445	0.297645	0.81371
104460	Banana intake	Categorical ordered	-0.00892639	0.307249	0.81371
1060	Time spent outdoors in winter	Categorical ordered	-0.00386385	0.310135	0.81371
1150_3	Usual side of head for mobile phone use: Equally left and right	Categorical unordered	-0.00772414	0.296018	0.81371
1319	Dried fruit intake	Categorical ordered	0.00358904	0.302664	0.81371
1498	Coffee intake	Categorical ordered	-0.00331304	0.305505	0.81371
1508_1	Coffee type: Decaffeinated coffee (any type)	Categorical unordered	0.00505138	0.292346	0.81371
1578	Average weekly champagne plus white wine intake	Categorical ordered	0.00382532	0.305371	0.81371
20001_1019	Cancer code, self-reported: small intestine/small bowel cancer	Categorical unordered	-0.0805415	0.309821	0.81371
20002_1463	Non-cancer illness code, self-reported: ulcerative colitis	Categorical unordered	-0.0240872	0.29698	0.81371
20002_1526	Non-cancer illness code, self-reported: polio / poliomyelitis	Categorical unordered	0.0654347	0.306182	0.81371
20002_1628	Non-cancer illness code, self-reported: fracture nose	Categorical unordered	0.0469251	0.304708	0.81371
20002_1653	Non-cancer illness code, self-reported: fracture fibula	Categorical unordered	-0.0537533	0.308229	0.81371
20003_1140861202	Treatment/medication code: istin 5mg tablet	Categorical unordered	0.0977466	0.303359	0.81371
20003_1140862382	Treatment/medication code: becotide 50 inhaler	Categorical unordered	-0.0218627	0.30985	0.81371
20003_1140865336	Treatment/medication code: spasmonal 60mg capsule	Categorical unordered	0.066273	0.303427	0.81371
20003_1140865670	Treatment/medication code: salazopyrin 500mg tablet	Categorical unordered	-0.0714495	0.294081	0.81371
20003_1140868426	Treatment/medication code: triamcinolone	Categorical unordered	-0.0911914	0.301814	0.81371
20003_1140870856	Treatment/medication code: calcichew 1.25g chewable tablet	Categorical unordered	-0.0370851	0.309593	0.81371
20003_1140873394	Treatment/medication code: doxycycline	Categorical unordered	0.0592212	0.297728	0.81371
20003_1140875336	Treatment/medication code: nabumetone	Categorical unordered	-0.0830592	0.291134	0.81371
20003_1140875408	Treatment/medication code: allopurinol	Categorical unordered	0.0164262	0.300674	0.81371
20003_1140879802	Treatment/medication code: amlodipine	Categorical unordered	-0.00902221	0.293456	0.81371
20003_1140882618	Treatment/medication code: diprosalic ointment	Categorical unordered	-0.0834558	0.308538	0.81371
20003_1140882728	Treatment/medication code: otomize ear spray	Categorical unordered	-0.0784346	0.309227	0.81371
20003_1140883066	Treatment/medication code: insulin product	Categorical unordered	-0.0175896	0.302108	0.81371
20003_1140888510	Treatment/medication code: verapamil	Categorical unordered	0.0429435	0.294795	0.81371
20003_1140909872	Treatment/medication code: vitamin b1 preparation	Categorical unordered	-0.088836	0.293672	0.81371
20003_1140928004	Treatment/medication code: zimovane ls 3.75mg tablet	Categorical unordered	-0.0940379	0.311706	0.81371
20003_1141146606	Treatment/medication code: calcium carbonate+cholecalciferol 1.25g/200iu tablet	Categorical unordered	-0.0448791	0.294837	0.81371
20003_1141150944	Treatment/medication code: nasonex 0.05% aqueous nasal spray	Categorical unordered	0.0239631	0.312046	0.81371
20003_1141157132	Treatment/medication code: singulair 10mg tablet	Categorical unordered	-0.0643402	0.309766	0.81371
20003_1141164276	Treatment/medication code: nebivolol	Categorical unordered	0.0599667	0.312426	0.81371
20003_1141180936	Treatment/medication code: calcium carbonate+colecalciferol 1.25g/5micrograms tablet	Categorical unordered	-0.0839993	0.303165	0.81371
20003_1141187776	Treatment/medication code: nurofen 200mg tablet	Categorical unordered	0.0737597	0.290694	0.81371
20003_1141190158	Treatment/medication code: cipralex 5mg tablet	Categorical unordered	0.0578529	0.307547	0.81371
20003_1141192410	Treatment/medication code: rosuvastatin	Categorical unordered	-0.0225223	0.294344	0.81371
20089_465	Type of meals eaten: Home cooked meals	Categorical unordered	-0.0117038	0.292558	0.81371
20090_385	Type of fat/oil used in cooking: Low fat soya margarine	Categorical unordered	-0.0818481	0.312301	0.81371
20096_2	Size of red wine glass drunk: medium (175ml)	Categorical unordered	-0.0153679	0.302861	0.81371
20110_101	Illnesses of mother: None of the above (group 2)	Categorical unordered	-0.00418627	0.312182	0.81371
20111_101	Illnesses of siblings: None of the above (group 2)	Categorical unordered	-0.0052897	0.311668	0.81371
20114_8	Illnesses of adopted siblings: High blood pressure	Categorical unordered	-0.0635988	0.303494	0.81371
20118_7	Home area population density - urban or rural: England/Wales - Village - less sparse	Categorical unordered	-0.00790701	0.303143	0.81371
20126_5	Bipolar and major depression status: Single Probable major depression episode	Categorical unordered	-0.0142497	0.300707	0.81371
20148	Errors before selecting correct item in alphanumeric path (trail #2)	Categorical ordered	0.0113977	0.31189	0.81371
20411	Ever been injured or injured someone else through drinking alcohol	Categorical ordered	0.0149406	0.30537	0.81371
20489	Felt loved as a child	Categorical ordered	0.00582301	0.295294	0.81371
20525	Able to pay rent/mortgage as an adult	Categorical ordered	0.00891435	0.294953	0.81371
21059	Degree bothered by nausea in the last 3 months	Categorical ordered	-0.00811274	0.303837	0.81371
22039	MET minutes per week for vigorous activity	Categorical ordered	0.00351429	0.307773	0.81371
22503_irnt	Years of cough on most days	Continuous normalized	-0.00947438	0.296018	0.81371
22601_12313231	Job coding: property/housing/land manager	Categorical unordered	-0.059127	0.299222	0.81371
22601_22153070	Job coding: dentist, dental surgeon, orthodontist, periodontist	Categorical unordered	0.0613226	0.307448	0.81371
22601_23123400	Job coding: further education teaching professional, college lecturer/professor	Categorical unordered	-0.0214673	0.297515	0.81371
22601_24193278	Job coding: other legal professional including: court clerk, legal officer/advisor, clerk to the justices, legal services registrar	Categorical unordered	0.0805446	0.296697	0.81371
22601_24342599	Job coding: chartered surveyor, building surveyor, land surveyor	Categorical unordered	-0.0576331	0.303298	0.81371
22601_24423108	Job coding: social worker, child care/protection officer, adoption officer, mental health officer, almoner, family case worker	Categorical unordered	-0.0275888	0.29635	0.81371
22601_32323112	Job coding: benefits advisor, citizens advice bureau adviser, debt counsellor	Categorical unordered	-0.0981437	0.30131	0.81371
22601_34323160	Job coding: broadcasting professional, broadcaster, news reporter; radio or television journalist, director or producer	Categorical unordered	0.0525572	0.302192	0.81371
22601_52412944	Job coding: electrician, electrical engineer, electrical contractor	Categorical unordered	0.0406382	0.307495	0.81371
22617_1162	Job SOC coding: Storage and warehouse managers	Categorical unordered	0.0749214	0.309731	0.81371
22617_2123	Job SOC coding: Electrical engineers	Categorical unordered	0.0398296	0.311943	0.81371
22617_2215	Job SOC coding: Dental practitioners	Categorical unordered	0.0616993	0.299093	0.81371
22617_2311	Job SOC coding: Higher education teaching professionals	Categorical unordered	0.0191809	0.297427	0.81371
22617_2329	Job SOC coding: Researchers n.e.c.	Categorical unordered	0.0321216	0.307797	0.81371
22617_2419	Job SOC coding: Legal professionals n.e.c.	Categorical unordered	0.0773636	0.31191	0.81371
22617_2442	Job SOC coding: Social workers	Categorical unordered	-0.0270873	0.301819	0.81371
23000_irnt	1gG antigen for Herpes Simplex virus-1	Continuous normalized	-0.0121077	0.304493	0.81371
23006_irnt	EA-D antigen for Epstein-Barr Virus	Continuous normalized	0.0122372	0.299816	0.81371
23007_irnt	pp150 Nter antigen for Human Cytomegalovirus	Continuous normalized	-0.012382	0.294463	0.81371
23010_irnt	IE1A antigen for Human Herpesvirus-6	Continuous normalized	-0.0125835	0.292761	0.81371
23032_irnt	L1 antigen for Human Papillomavirus type-18	Continuous normalized	-0.0126138	0.291711	0.81371
23058	HHV-7 seropositivity for Human Herpesvirus-7	Categorical unordered	0.0550805	0.310453	0.81371
25074_irnt	Mean FA in posterior limb of internal capsule on FA skeleton (right)	Continuous normalized	0.00619228	0.298395	0.81371
25335_irnt	Mean L3 in fornix cres+stria terminalis on FA skeleton (left)	Continuous normalized	0.00549048	0.30775	0.81371
25352_irnt	Mean ICVF in medial lemniscus on FA skeleton (right)	Continuous normalized	0.00594848	0.302087	0.81371
25366_irnt	Mean ICVF in anterior corona radiata on FA skeleton (right)	Continuous normalized	0.00581757	0.29483	0.81371
25485_irnt	Mean ISOVF in uncinate fasciculus on FA skeleton (left)	Continuous normalized	0.00628199	0.293143	0.81371
25489_irnt	Weighted-mean FA in tract acoustic radiation (right)	Continuous normalized	0.00608366	0.300547	0.81371
25537_irnt	Weighted-mean MD in tract superior longitudinal fasciculus (right)	Continuous normalized	0.00573962	0.310223	0.81371
25566_irnt	Weighted-mean MO in tract superior thalamic radiation (right)	Continuous normalized	0.00583005	0.300012	0.81371
25605_irnt	Weighted-mean L2 in tract corticospinal tract (right)	Continuous normalized	0.00623222	0.292128	0.81371
25611_irnt	Weighted-mean L2 in tract inferior longitudinal fasciculus (right)	Continuous normalized	-0.00587037	0.299621	0.81371
25652_irnt	Weighted-mean ICVF in tract anterior thalamic radiation (left)	Continuous normalized	0.00577973	0.295264	0.81371
25676_irnt	Weighted-mean ICVF in tract uncinate fasciculus (right)	Continuous normalized	0.00591043	0.301654	0.81371
25743_irnt	Inverted temporal signal-to-noise ratio in pre-processed rfMRI	Continuous normalized	-0.00560885	0.306831	0.81371
25917_irnt	Volume of grey matter in IX Cerebellum (right)	Continuous normalized	-0.00596749	0.29567	0.81371
3859_3	Reason former drinker stopped drinking alcohol: Health precaution	Categorical unordered	0.0236823	0.295657	0.81371
398	Number of correct matches in round	Categorical ordered	0.0106386	0.308861	0.81371
40006_D090	Type of cancer: ICD10: D09.0 Bladder	Categorical unordered	-0.0414777	0.309671	0.81371
41248_3002	Destinations on discharge from hospital (recoded): High security psychiatric hospital: Other	Categorical unordered	-0.101877	0.293764	0.81371
4979	FI5 : family relationship calculation	Categorical unordered	-0.00618219	0.303747	0.81371
5159_irnt	3mm asymmetry index (right)	Continuous normalized	0.00355434	0.301055	0.81371
5474	Leg pain when walking uphill or hurrying	Categorical unordered	-0.0144128	0.296853	0.81371
5663	Length of longest manic/irritable episode	Categorical unordered	-0.0187708	0.292854	0.81371
5699	FI10 : arithmetic sequence recognition	Categorical unordered	0.0179459	0.310107	0.81371
6143_1	Transport type for commuting to job workplace: Car/motor vehicle	Categorical unordered	-0.00609861	0.291531	0.81371
6144_1	Never eat eggs, dairy, wheat, sugar: Eggs or foods containing eggs	Categorical unordered	-0.0110754	0.294459	0.81371
6145_100	Illness, injury, bereavement, stress in last 2 years: None of the above	Categorical unordered	0.00348622	0.305931	0.81371
6155_5	Vitamin and mineral supplements: Vitamin E	Categorical unordered	0.0101718	0.311456	0.81371
826	Job involves shift work	Categorical ordered	0.00625753	0.301012	0.81371
1707_3	Handedness (chirality/laterality): Use both right and left hands equally	Categorical unordered	-0.012976	0.318467	0.815212
20002_1123	Non-cancer illness code, self-reported: sleep apnoea	Categorical unordered	-0.0299298	0.314837	0.815212
20002_1544	Non-cancer illness code, self-reported: dupuytren's contracture	Categorical unordered	0.0629256	0.318831	0.815212
20002_1549	Non-cancer illness code, self-reported: lichen planus	Categorical unordered	0.0847523	0.316684	0.815212
20003_1140865382	Treatment/medication code: merbentyl 10mg tablet	Categorical unordered	0.0991833	0.317565	0.815212
20003_1140871542	Treatment/medication code: mefenamic acid	Categorical unordered	-0.0519042	0.314936	0.815212
20003_1140882800	Treatment/medication code: eumovate cream	Categorical unordered	0.051111	0.315838	0.815212
20003_1141189094	Treatment/medication code: avandamet 1mg / 500mg tablet	Categorical unordered	0.0873999	0.315299	0.815212
20077	Number of diet questionnaires completed	Categorical ordered	-0.00460838	0.317011	0.815212
20084_481	Vitamin and/or mineral supplement use: Folic acid	Categorical unordered	0.0399835	0.318822	0.815212
20090_369	Type of fat/oil used in cooking: Cholesterol lowering olive spread	Categorical unordered	0.0657957	0.314744	0.815212
20508	Recent trouble concentrating on things	Categorical ordered	-0.00758737	0.31859	0.815212
21052	Degree bothered by chest pain in the last 3 months	Categorical ordered	-0.00819425	0.314333	0.815212
21073	Fever when IBS symptoms first began	Categorical unordered	-0.0313775	0.318	0.815212
22601_21273045	Job coding: production and process engineer	Categorical unordered	0.0542033	0.317792	0.815212
22601_23133420	Job coding: education officer, director of education, curriculum development officer	Categorical unordered	-0.0341164	0.316782	0.815212
22601_91342701	Job coding: packer, bottler, canner, filler, wrapper, foreman	Categorical unordered	0.062333	0.315679	0.815212
22618_1	Breathing problems improved/stopped away from workplace or on holiday: Yes	Categorical unordered	-0.0197103	0.318235	0.815212
25072_irnt	Mean FA in anterior limb of internal capsule on FA skeleton (right)	Continuous normalized	0.00587249	0.315479	0.815212
25086_irnt	Mean FA in sagittal stratum on FA skeleton (right)	Continuous normalized	0.00586461	0.317768	0.815212
25104_irnt	Mean MD in middle cerebellar peduncle on FA skeleton	Continuous normalized	-0.00598316	0.313733	0.815212
25209_irnt	Mean L1 in medial lemniscus on FA skeleton (left)	Continuous normalized	0.00601391	0.317377	0.815212
25399_irnt	Mean OD in corticospinal tract on FA skeleton (left)	Continuous normalized	-0.00585572	0.318525	0.815212
25883_irnt	Volume of grey matter in Putamen (right)	Continuous normalized	-0.0057132	0.316329	0.815212
30510_irnt	Creatinine (enzymatic) in urine	Continuous normalized	0.00158373	0.318468	0.815212
3456	Number of cigarettes currently smoked daily (current cigarette smokers)	Categorical ordered	-0.0120752	0.313771	0.815212
4957	FI3 : word interpolation	Categorical unordered	-0.00825296	0.313453	0.815212
25819_irnt	Volume of grey matter in Supramarginal Gyrus, anterior division (right)	Continuous normalized	-0.0057379	0.319057	0.815237
4653	Ever highly irritable/argumentative for 2 days	Categorical unordered	0.00772824	0.319548	0.815941
22601_35323265	Job coding: broker, financial/insurance broker, foreign exchange dealer, ship/marine broker, stockbroker, commodity trader	Categorical unordered	0.0680843	0.320029	0.816616
20467	Frequency of unusual or psychotic experiences in past year	Categorical ordered	-0.0297068	0.320845	0.817041
25647_irnt	Weighted-mean L3 in tract superior thalamic radiation (right)	Continuous normalized	0.0056344	0.320725	0.817041
3466	Time from waking to first cigarette	Categorical ordered	0.0113944	0.320543	0.817041
41205_E8889	Diagnoses - secondary ICD9: E8889 Other and unspecified fall	Categorical unordered	0.0976921	0.321233	0.817479
20003_1141176288	Treatment/medication code: azopt 10mg/ml eye drops	Categorical unordered	-0.0800364	0.322059	0.818797
25334_irnt	Mean L3 in fornix cres+stria terminalis on FA skeleton (right)	Continuous normalized	0.00524654	0.322185	0.818797
20002_1278	Non-cancer illness code, self-reported: cataract	Categorical unordered	0.0141914	0.322563	0.818922
6017	Able to walk or cycle unaided for 10 minutes	Categorical unordered	0.0234214	0.322667	0.818922
20002_1650	Non-cancer illness code, self-reported: fracture patella / knee	Categorical unordered	0.0663861	0.32311	0.818975
25672_irnt	Weighted-mean ICVF in tract superior longitudinal fasciculus (right)	Continuous normalized	0.00573465	0.323258	0.818975
41248_10000	Destinations on discharge from hospital (recoded): Other discharge destination	Categorical unordered	-0.0979773	0.323339	0.818975
3082	Fractured heel	Categorical unordered	0.083636	0.324127	0.82042
20117_1	Alcohol drinker status: Previous	Categorical unordered	-0.00900358	0.324844	0.82061
22617_3432	Job SOC coding: Broadcasting associate professionals	Categorical unordered	0.0497398	0.324853	0.82061
25346_irnt	Mean ICVF in genu of corpus callosum on FA skeleton	Continuous normalized	0.00572081	0.324473	0.82061
5255_irnt	Intra-ocular pressure, Goldmann-correlated (right)	Continuous normalized	0.00331744	0.325416	0.821481
1528	Water intake	Categorical ordered	0.00320557	0.326787	0.821756
22601_92253391	Job coding: bar staff, cellarman (public house)	Categorical unordered	-0.0405281	0.32683	0.821756
22610_0	Workplace full of chemical or other fumes: Rarely/never	Categorical unordered	-0.0145245	0.325866	0.821756
22617_2212	Job SOC coding: Psychologists	Categorical unordered	0.0584687	0.326551	0.821756
23126_irnt	Arm predicted mass (left)	Continuous normalized	-0.00103591	0.326319	0.821756
30750_irnt	Glycated haemoglobin (HbA1c)	Continuous normalized	-0.00159944	0.32677	0.821756
22617_2129	Job SOC coding: Engineering professionals n.e.c.	Categorical unordered	-0.0361233	0.327456	0.822782
20002_1163	Non-cancer illness code, self-reported: cholecystitis	Categorical unordered	0.0506012	0.332618	0.823734
20002_1288	Non-cancer illness code, self-reported: nervous breakdown	Categorical unordered	0.0415173	0.33166	0.823734
20002_1567	Non-cancer illness code, self-reported: infectious mononucleosis / glandular fever / epstein barr virus (ebv)	Categorical unordered	0.0458446	0.33332	0.823734
20002_1660	Non-cancer illness code, self-reported: rosacea	Categorical unordered	-0.040677	0.332318	0.823734
20003_1140871506	Treatment/medication code: ketoprofen	Categorical unordered	-0.0929957	0.329708	0.823734
20003_1140888098	Treatment/medication code: fluticasone	Categorical unordered	-0.0249022	0.328364	0.823734
20003_1140909786	Treatment/medication code: beclometasone	Categorical unordered	-0.0170628	0.333761	0.823734
20003_1140910832	Treatment/medication code: sodium warfarin	Categorical unordered	0.0572435	0.328468	0.823734
20003_1140926780	Treatment/medication code: adizem-xl plus m/r capsule	Categorical unordered	-0.0607081	0.331618	0.823734
20003_1141152590	Treatment/medication code: glimepiride	Categorical unordered	0.0555672	0.333618	0.823734
20003_1141167334	Treatment/medication code: colofac-100 tablet	Categorical unordered	0.0460638	0.331236	0.823734
20003_1141167708	Treatment/medication code: beclomist 50micrograms nasal spray	Categorical unordered	0.0908685	0.330335	0.823734
20003_1141184748	Treatment/medication code: levocetirizine	Categorical unordered	0.0662024	0.329949	0.823734
20003_1187	Treatment/medication code: chondroitin product	Categorical unordered	-0.0144567	0.330227	0.823734
20152	Reproduciblity of spirometry measurement using ERS/ATS criteria	Categorical unordered	0.00457037	0.330562	0.823734
22336_irnt	R axis	Continuous normalized	0.00704313	0.329113	0.823734
22601_11212693	Job coding: factory/works manager, shift manager	Categorical unordered	0.0470252	0.331742	0.823734
22601_91332890	Job coding: printing machine operator, printer's assistant	Categorical unordered	-0.0893928	0.333759	0.823734
22617_3412	Job SOC coding: Authors, writers	Categorical unordered	0.0552448	0.33254	0.823734
22617_4141	Job SOC coding: Telephonists	Categorical unordered	0.0381644	0.333887	0.823734
25012_irnt	Volume of thalamus (right)	Continuous normalized	-0.00477586	0.333564	0.823734
25252_irnt	Mean L2 in splenium of corpus callosum on FA skeleton	Continuous normalized	-0.0058352	0.331479	0.823734
25260_irnt	Mean L2 in superior cerebellar peduncle on FA skeleton (right)	Continuous normalized	0.00577277	0.331318	0.823734
25398_irnt	Mean OD in corticospinal tract on FA skeleton (right)	Continuous normalized	-0.00567185	0.329164	0.823734
40001_C159	Underlying (primary) cause of death: ICD10: C15.9 Oesophagus, unspecified	Categorical unordered	0.0497704	0.333943	0.823734
40001_C189	Underlying (primary) cause of death: ICD10: C18.9 Colon, unspecified	Categorical unordered	-0.0556517	0.331179	0.823734
41203_71946	Diagnoses - main ICD9: 71946 Pain in joint (lower leg)	Categorical unordered	-0.0902063	0.332983	0.823734
4581	Financial situation satisfaction	Categorical ordered	0.00529077	0.331853	0.823734
20002_1255	Non-cancer illness code, self-reported: peripheral neuropathy	Categorical unordered	0.0433874	0.335513	0.823835
20003_1141168590	Treatment/medication code: pariet 10mg e/c tablet	Categorical unordered	0.0641928	0.335253	0.823835
20122	Bipolar disorder status	Categorical unordered	0.0619374	0.334836	0.823835
22617_5315	Job SOC coding: Carpenters and joiners	Categorical unordered	-0.0402183	0.335487	0.823835
22617_9219	Job SOC coding: Elementary office occupations n.e.c.	Categorical unordered	0.0171768	0.335406	0.823835
25417_irnt	Mean OD in superior corona radiata on FA skeleton (left)	Continuous normalized	-0.00570488	0.335444	0.823835
25554_irnt	Weighted-mean MO in tract inferior fronto-occipital fasciculus (left)	Continuous normalized	-0.00573133	0.335729	0.823835
4272_irnt	Duration of hearing test (left)	Continuous normalized	-0.00242372	0.3356	0.823835
25044_irnt	Median BOLD effect (in group-defined mask) for faces activation	Continuous normalized	-0.00614975	0.336202	0.82446
1747_4	Hair colour (natural, before greying): Dark brown	Categorical unordered	-0.00331879	0.339319	0.824629
20003_1140861924	Treatment/medication code: bezafibrate	Categorical unordered	-0.0528368	0.338284	0.824629
20003_1140870862	Treatment/medication code: calcichew forte 2.5g chewable tablet	Categorical unordered	0.0517216	0.336659	0.824629
20003_1140871666	Treatment/medication code: piroxicam	Categorical unordered	0.0865465	0.337526	0.824629
23017_irnt	HBe antigen for Hepatitis B Virus	Continuous normalized	0.0114816	0.337232	0.824629
23059	KSHV seropositivity for Kaposi's Sarcoma-Associated Herpesvirus	Categorical unordered	-0.0440575	0.339254	0.824629
25066_irnt	Mean FA in inferior cerebellar peduncle on FA skeleton (right)	Continuous normalized	-0.00558063	0.337668	0.824629
25100_irnt	Mean FA in uncinate fasciculus on FA skeleton (right)	Continuous normalized	0.00569763	0.338406	0.824629
25453_irnt	Mean ISOVF in superior cerebellar peduncle on FA skeleton (left)	Continuous normalized	0.00567527	0.338134	0.824629
25475_irnt	Mean ISOVF in cingulum cingulate gyrus on FA skeleton (left)	Continuous normalized	0.0057398	0.338409	0.824629
25731_irnt	Discrepancy between T1 brain image and standard-space brain template (linearly-aligned)	Continuous normalized	-0.00502771	0.339126	0.824629
30500_irnt	Microalbumin in urine	Continuous normalized	0.00286069	0.339328	0.824629
30820_irnt	Rheumatoid factor	Continuous normalized	-0.00549007	0.337555	0.824629
3859_2	Reason former drinker stopped drinking alcohol: Doctor's advice	Categorical unordered	-0.0375311	0.339084	0.824629
20003_1140874138	Treatment/medication code: ciprofloxacin	Categorical unordered	0.0831168	0.339961	0.824678
20111_4	Illnesses of siblings: Bowel cancer	Categorical unordered	-0.0119352	0.340003	0.824678
20111_8	Illnesses of siblings: High blood pressure	Categorical unordered	-0.00451562	0.339756	0.824678
4285_irnt	Time to complete test	Continuous normalized	-0.00388446	0.340962	0.826473
104170	Carrot intake	Categorical ordered	0.00936078	0.341693	0.826483
20003_1141176668	Treatment/medication code: celebrex 100mg capsule	Categorical unordered	-0.056754	0.34206	0.826483
20156_irnt	Duration to complete numeric path (trail #1)	Continuous normalized	-0.00319382	0.342016	0.826483
22601_92513331	Job coding: shelf filler or stacker, stock handler, display assistant	Categorical unordered	-0.046499	0.34181	0.826483
6020_1	Completion status of test: Fully completed	Categorical unordered	0.016347	0.341679	0.826483
20110_5	Illnesses of mother: Breast cancer	Categorical unordered	0.00600233	0.342631	0.827333
20111_13	Illnesses of siblings: Prostate cancer	Categorical unordered	0.0143841	0.342984	0.827655
20003_1140888570	Treatment/medication code: flecainide	Categorical unordered	-0.0390551	0.343432	0.827727
22617_9222	Job SOC coding: Hotel porters	Categorical unordered	0.0878027	0.343532	0.827727
23108_irnt	Impedance of leg (left)	Continuous normalized	-0.00144581	0.343671	0.827727
20002_1229	Non-cancer illness code, self-reported: parathyroid gland problem (not cancer)	Categorical unordered	-0.0879928	0.344298	0.828709
20002_1617	Non-cancer illness code, self-reported: osteopenia	Categorical unordered	-0.0319201	0.345803	0.82916
20003_1140864950	Treatment/medication code: bisoprolol fumarate+hydrochlorothiazide 10mg/6.25mg tablet	Categorical unordered	-0.0626678	0.344956	0.82916
20003_1140870422	Treatment/medication code: folic acid product	Categorical unordered	-0.0174201	0.345629	0.82916
22601_81392824	Job coding: assembler, machine operator, processor, foreman	Categorical unordered	-0.0599478	0.345297	0.82916
25200_irnt	Mean L1 in middle cerebellar peduncle on FA skeleton	Continuous normalized	-0.0056198	0.345179	0.82916
25515_irnt	Weighted-mean MD in tract acoustic radiation (left)	Continuous normalized	-0.00566383	0.34542	0.82916
22617_2132	Job SOC coding: Software professionals	Categorical unordered	-0.0163442	0.346746	0.829841
3606	Chest pain or discomfort walking normally	Categorical unordered	-0.0107105	0.346665	0.829841
3859_5	Reason former drinker stopped drinking alcohol: Other reason	Categorical unordered	-0.0173789	0.346739	0.829841
20003_1140909806	Treatment/medication code: dosulepin	Categorical unordered	-0.0265281	0.347499	0.831117
1418_3	Milk type used: Skimmed	Categorical unordered	0.0039165	0.347971	0.831191
23016	HBc antigen for Hepatitis B Virus	Categorical ordered	0.0210476	0.347878	0.831191
20438	Duration of worst depression	Categorical ordered	-0.0065413	0.348468	0.831328
20516	Recent restlessness	Categorical ordered	0.00843183	0.348304	0.831328
12697_irnt	Systolic brachial blood pressure	Continuous normalized	-0.00506808	0.355971	0.832593
1488_irnt	Tea intake	Continuous normalized	-0.00155658	0.35807	0.832593
20002_1635	Non-cancer illness code, self-reported: fracture radius	Categorical unordered	-0.0743673	0.35642	0.832593
20003_1140865564	Treatment/medication code: imodium 2mg capsule	Categorical unordered	-0.0686005	0.352832	0.832593
20003_1140866122	Treatment/medication code: bendrofluazide	Categorical unordered	0.0215536	0.350491	0.832593
20003_1140884444	Treatment/medication code: codeine	Categorical unordered	0.0216527	0.355585	0.832593
20003_1140888512	Treatment/medication code: amiloride	Categorical unordered	-0.0827604	0.358793	0.832593
20003_1140910512	Treatment/medication code: ismo - isosorbide mononitrate	Categorical unordered	0.0879962	0.351792	0.832593
20003_1140921828	Treatment/medication code: dicloflex 25mg e/c tablet	Categorical unordered	-0.0447985	0.35933	0.832593
20003_1141180036	Treatment/medication code: fybogel orange s/f granules	Categorical unordered	-0.0344213	0.357595	0.832593
20003_2038459814	Treatment/medication code: digoxin	Categorical unordered	-0.0306558	0.35828	0.832593
20090_361	Type of fat/oil used in cooking: Low fat butter	Categorical unordered	-0.0405565	0.35405	0.832593
20110_3	Illnesses of mother: Lung cancer	Categorical unordered	-0.00820924	0.350998	0.832593
20169	FI3 : word interpolation	Categorical unordered	-0.00831354	0.358028	0.832593
20518	Recent changes in speed/amount of moving or speaking	Categorical ordered	-0.01178	0.353629	0.832593
20537	Frequency of difficulty controlling worry during worst period of anxiety	Categorical ordered	-0.00928708	0.35709	0.832593
2110	Able to confide	Categorical ordered	-0.00297712	0.355832	0.832593
22331_irnt	QT interval	Continuous normalized	-0.00678411	0.355915	0.832593
22601_22123067	Job coding: psychologist, psychometrist	Categorical unordered	0.0561468	0.351396	0.832593
22601_24513314	Job coding: librarian, assistant librarian	Categorical unordered	0.0340188	0.360022	0.832593
22601_35623207	Job coding: personnel or industrial relations officer, recruitment consultant	Categorical unordered	0.0636466	0.358753	0.832593
22601_41113204	Job coding: civil service executive officer, revenue/tax executive or officer, fraud inspector or officer, job centre adviser	Categorical unordered	-0.0163741	0.351272	0.832593
22601_41503307	Job coding: general office assistant/clerk, clerical officer, clerk-typist, office supervisor, press/newspaper corrector/reader	Categorical unordered	0.0154317	0.349229	0.832593
22601_52422945	Job coding: telecommunication engineer, telephone engineer, telephone technician	Categorical unordered	-0.0476875	0.359378	0.832593
22613_2	Worked with paints, thinners or glues: Often	Categorical unordered	0.0156265	0.357337	0.832593
22617_3311	Job SOC coding: NCOs and other ranks	Categorical unordered	-0.0210308	0.351356	0.832593
22617_4111	Job SOC coding: Civil Service executive officers	Categorical unordered	-0.0159914	0.358699	0.832593
22617_4213	Job SOC coding: School secretaries	Categorical unordered	-0.027041	0.349749	0.832593
23034_irnt	momp A antigen for Chlamydia trachomatis	Continuous normalized	0.0109803	0.358404	0.832593
25050_irnt	Median z-statistic (in group-defined mask) for faces-shapes contrast	Continuous normalized	-0.00574226	0.358953	0.832593
25184_irnt	Mean MO in external capsule on FA skeleton (right)	Continuous normalized	0.00517823	0.359232	0.832593
25199_irnt	Mean MO in tapetum on FA skeleton (left)	Continuous normalized	0.00525321	0.357611	0.832593
25275_irnt	Mean L2 in posterior corona radiata on FA skeleton (left)	Continuous normalized	-0.00538713	0.358565	0.832593
25284_irnt	Mean L2 in cingulum hippocampus on FA skeleton (right)	Continuous normalized	-0.00549519	0.352991	0.832593
25295_irnt	Mean L2 in tapetum on FA skeleton (left)	Continuous normalized	-0.00542696	0.359897	0.832593
25359_irnt	Mean ICVF in cerebral peduncle on FA skeleton (left)	Continuous normalized	0.00546153	0.357746	0.832593
25379_irnt	Mean ICVF in cingulum cingulate gyrus on FA skeleton (left)	Continuous normalized	0.00522174	0.359818	0.832593
25423_irnt	Mean OD in sagittal stratum on FA skeleton (left)	Continuous normalized	0.00553629	0.355355	0.832593
25545_irnt	Weighted-mean MO in tract anterior thalamic radiation (right)	Continuous normalized	-0.00547958	0.357746	0.832593
25721_irnt	Weighted-mean ISOVF in tract medial lemniscus (left)	Continuous normalized	0.00550596	0.355556	0.832593
25740_irnt	Discrepancy between tfMRI brain image and T1 brain image	Continuous normalized	-0.00502585	0.357638	0.832593
25807_irnt	Volume of grey matter in Middle Temporal Gyrus, temporooccipital part (right)	Continuous normalized	-0.00507962	0.355179	0.832593
26420_irnt	Health score (Wales)	Continuous normalized	-0.00731358	0.355327	0.832593
30050_irnt	Mean corpuscular haemoglobin	Continuous normalized	-0.00155979	0.3523	0.832593
30640_irnt	Apolipoprotein B	Continuous normalized	-0.00155438	0.355893	0.832593
40006_D414	Type of cancer: ICD10: D41.4 Bladder	Categorical unordered	-0.03549	0.354598	0.832593
41248_7002	Destinations on discharge from hospital (recoded): Nursing, residential care, group home: Local Authoritory	Categorical unordered	-0.0503128	0.359001	0.832593
5364	Average weekly intake of other alcoholic drinks	Categorical ordered	0.0288501	0.357427	0.832593
6155_4	Vitamin and mineral supplements: Vitamin D	Categorical unordered	-0.00806514	0.359624	0.832593
864	Number of days/week walked 10+ minutes	Categorical ordered	-0.00289455	0.350663	0.832593
1747_1	Hair colour (natural, before greying): Blonde	Categorical unordered	0.00483164	0.360676	0.833284
22617_1131	Job SOC coding: Financial managers and chartered secretaries	Categorical unordered	-0.0579673	0.360762	0.833284
100590	Red wine intake	Categorical ordered	-0.0105615	0.361988	0.833758
12677_irnt	Central systolic blood pressure during PWA	Continuous normalized	-0.00497863	0.362733	0.833758
20003_1140862574	Treatment/medication code: pulmicort ls 50micrograms inhaler	Categorical unordered	0.0396871	0.36216	0.833758
22617_3232	Job SOC coding: Housing and welfare officers	Categorical unordered	-0.0407749	0.362534	0.833758
25520_irnt	Weighted-mean MD in tract cingulate gyrus part of cingulum (right)	Continuous normalized	0.00537491	0.362429	0.833758
25688_irnt	Weighted-mean OD in tract forceps minor	Continuous normalized	-0.00542133	0.361734	0.833758
6138_5	Qualifications: NVQ or HND or HNC or equivalent	Categorical unordered	-0.00399101	0.362684	0.833758
6152_100	Blood clot, DVT, bronchitis, emphysema, asthma, rhinitis, eczema, allergy diagnosed by doctor: None of the above	Categorical unordered	-0.00328345	0.361555	0.833758
100007_irnt	Polyunsaturated fat	Continuous normalized	0.00229383	0.36343	0.833837
25634_irnt	Weighted-mean L3 in tract forceps minor	Continuous normalized	-0.00522449	0.363266	0.833837
6162_3	Types of transport used (excluding work): Public transport	Categorical unordered	-0.00339898	0.363193	0.833837
20003_1140872072	Treatment/medication code: tegretol 100mg tablet	Categorical unordered	-0.0323859	0.364247	0.835141
20003_1140881856	Treatment/medication code: salbutamol	Categorical unordered	-0.0140783	0.364662	0.835141
20409	Frequency of feeling guilt or remorse after drinking alcohol in last year	Categorical ordered	0.00896446	0.364475	0.835141
20002_1247	Non-cancer illness code, self-reported: meningitis	Categorical unordered	-0.0234537	0.366565	0.835597
20002_1474	Non-cancer illness code, self-reported: hiatus hernia	Categorical unordered	0.0101003	0.366355	0.835597
20003_1140872150	Treatment/medication code: clonazepam	Categorical unordered	0.0569892	0.367066	0.835597
20003_1140877630	Treatment/medication code: calcium+ergocalciferol tablet	Categorical unordered	0.0741963	0.367541	0.835597
20003_1141191044	Treatment/medication code: levothyroxine sodium	Categorical unordered	0.00775754	0.365415	0.835597
20107_9	Illnesses of father: Diabetes	Categorical unordered	-0.00552531	0.367554	0.835597
20514	Recent lack of interest or pleasure in doing things	Categorical ordered	-0.00676826	0.366594	0.835597
22601_11313221	Job coding: financial services manager, chartered secretary, banker, merchant or investment banker, finance director, tax manager	Categorical unordered	-0.0575263	0.366801	0.835597
22601_11813097	Job coding: hospital manager, health service manager, clinical manager, nursing service manager	Categorical unordered	-0.0297099	0.367903	0.835597
23125_irnt	Arm fat-free mass (left)	Continuous normalized	-0.000955441	0.367227	0.835597
25300_irnt	Mean L3 in splenium of corpus callosum on FA skeleton	Continuous normalized	-0.00519062	0.3656	0.835597
25810_irnt	Volume of grey matter in Inferior Temporal Gyrus, posterior division (left)	Continuous normalized	-0.00497136	0.365384	0.835597
3160_irnt	Weight, manual entry	Continuous normalized	0.0102198	0.367959	0.835597
5102_irnt	6mm weak meridian angle (left)	Continuous normalized	-0.00332501	0.365796	0.835597
20533	Trouble falling asleep	Categorical unordered	-0.00991628	0.368845	0.837107
25031_irnt	Median T2star in putamen (right)	Continuous normalized	-0.00543452	0.369332	0.837563
41205_V719	Diagnoses - secondary ICD9: V719 Observation for unspecified suspected condition	Categorical unordered	-0.0825155	0.36949	0.837563
22601_62143372	Job coding: air hostess, air steward, air travel assistant, cabin/flight attendant, cabin crew, air purser, passenger services agent, check-in-staff	Categorical unordered	0.0836556	0.370164	0.838219
22617_1181	Job SOC coding: Hospital and health service managers	Categorical unordered	-0.0292284	0.370223	0.838219
22617_9226	Job SOC coding: Leisure and theme park attendants	Categorical unordered	-0.0721751	0.370526	0.838402
22601_41363318	Job coding: database assistant/clerk, computer clerk, data entry clerk/processor, book keeping/accounts machinist	Categorical unordered	0.0431027	0.370867	0.838673
20003_1140870956	Treatment/medication code: alfacalcidol	Categorical unordered	0.0518509	0.371594	0.838809
20155_irnt	Interval between previous point and current one in alphanumeric path (trail #2)	Continuous normalized	-0.00283225	0.371181	0.838809
22599	Number of jobs held	Categorical ordered	-0.00556971	0.371574	0.838809
1960	Fed-up feelings	Categorical unordered	0.00309609	0.373028	0.839853
20002_1094	Non-cancer illness code, self-reported: deep venous thrombosis (dvt)	Categorical unordered	0.010638	0.37458	0.839853
21035	Currently (in last 3 months) suffer from abdominal pain	Categorical unordered	0.00555951	0.3743	0.839853
22601_24323289	Job coding: town planner, development officer	Categorical unordered	0.0609627	0.373913	0.839853
25023_irnt	Volume of accumbens (left)	Continuous normalized	-0.00474971	0.374725	0.839853
25264_irnt	Mean L2 in anterior limb of internal capsule on FA skeleton (right)	Continuous normalized	-0.00527186	0.373045	0.839853
25660_irnt	Weighted-mean ICVF in tract forceps major	Continuous normalized	0.00527142	0.372606	0.839853
25846_irnt	Volume of grey matter in Frontal Orbital Cortex (left)	Continuous normalized	0.00454704	0.374656	0.839853
4199_irnt	Position of pulse wave notch	Continuous normalized	-0.00230298	0.374594	0.839853
4407	Average monthly red wine intake	Categorical ordered	0.0113729	0.372501	0.839853
6015	Chest pain felt during physical activity	Categorical unordered	-0.0207983	0.373824	0.839853
6162_1	Types of transport used (excluding work): Car/motor vehicle	Categorical unordered	-0.00370927	0.373638	0.839853
22617_3512	Job SOC coding: Aircraft pilots and flight engineers	Categorical unordered	-0.0828444	0.376647	0.843659
20095_3	Size of white wine glass drunk: large (250ml)	Categorical unordered	-0.0403012	0.376892	0.843709
6156_15	Manic/hyper symptoms: All of the above	Categorical unordered	0.0192029	0.377304	0.84413
25315_irnt	Mean L3 in posterior limb of internal capsule on FA skeleton (left)	Continuous normalized	-0.0051673	0.377558	0.844198
12687_irnt	Mean arterial pressure during PWA	Continuous normalized	-0.00497743	0.378829	0.845
20002_1646	Non-cancer illness code, self-reported: fracture vertebra / crush fracture / vertebral collapse	Categorical unordered	0.0544454	0.37873	0.845
20524	Sexual interference by partner or ex-partner without consent as an adult	Categorical ordered	0.0114825	0.378812	0.845
25546_irnt	Weighted-mean MO in tract cingulate gyrus part of cingulum (left)	Continuous normalized	-0.00503475	0.378411	0.845
25861_irnt	Volume of grey matter in Occipital Fusiform Gyrus (right)	Continuous normalized	-0.00477	0.379188	0.845
6179_2	Mineral and other dietary supplements: Glucosamine	Categorical unordered	-0.00378069	0.379259	0.845
22617_3513	Job SOC coding: Ship and hovercraft officers	Categorical unordered	-0.0479268	0.379918	0.845641
22650_0	Night shifts worked: Shift pattern was worked for some (but not all) of job	Categorical unordered	0.0316749	0.379995	0.845641
20003_1140865414	Treatment/medication code: peppermint oil product	Categorical unordered	0.0672708	0.38097	0.846418
25125_irnt	Mean MD in retrolenticular part of internal capsule on FA skeleton (left)	Continuous normalized	-0.00514483	0.381016	0.846418
25449_irnt	Mean ISOVF in medial lemniscus on FA skeleton (left)	Continuous normalized	0.00525237	0.380825	0.846418
20001_1060	Cancer code, self-reported: non-melanoma skin cancer	Categorical unordered	-0.0377653	0.381893	0.846803
20002_1277	Non-cancer illness code, self-reported: glaucoma	Categorical unordered	0.0143944	0.382223	0.846803
25212_irnt	Mean L1 in superior cerebellar peduncle on FA skeleton (right)	Continuous normalized	0.00517397	0.382311	0.846803
25882_irnt	Volume of grey matter in Putamen (left)	Continuous normalized	-0.00500305	0.381682	0.846803
25915_irnt	Volume of grey matter in IX Cerebellum (left)	Continuous normalized	-0.00499457	0.382183	0.846803
20002_1135	Non-cancer illness code, self-reported: stomach disorder	Categorical unordered	0.0317863	0.382863	0.847032
22601_34343161	Job coding: photographer and audio-visual equipment operator, cameraman, film technician, sound or light engineer, projectionist	Categorical unordered	-0.0469062	0.383076	0.847032
23012_irnt	p101 k antigen for Human Herpesvirus-6	Continuous normalized	-0.0103761	0.383087	0.847032
20113_100	Illnesses of adopted mother: None of the above (group 1)	Categorical unordered	0.0338453	0.383381	0.847187
1787	Maternal smoking around birth	Categorical unordered	-0.00343652	0.384437	0.847193
20002_1289	Non-cancer illness code, self-reported: schizophrenia	Categorical unordered	-0.0447883	0.384994	0.847193
20090_376	Type of fat/oil used in cooking: Unknown polyunsaturated margarine	Categorical unordered	0.0748183	0.384225	0.847193
20110_12	Illnesses of mother: Severe depression	Categorical unordered	0.00610662	0.385179	0.847193
22601_23293029	Job coding: university research fellow or assistant/associate	Categorical unordered	0.0330858	0.384782	0.847193
22601_54212886	Job coding: compositor, originator, lithographic plate maker, paste-up artist, stereotyper, typesetter	Categorical unordered	0.0647032	0.385036	0.847193
22617_5412	Job SOC coding: Upholsterers	Categorical unordered	-0.0842254	0.384334	0.847193
25576_irnt	Weighted-mean L1 in tract parahippocampal part of cingulum (right)	Continuous normalized	-0.00497931	0.384697	0.847193
100240	Coffee consumed	Categorical unordered	-0.0081447	0.407897	0.848252
103250	Vegetarian alternatives intake	Categorical unordered	0.0204329	0.398752	0.848252
104920	Time spent doing light physical activity	Categorical ordered	-0.00699843	0.391491	0.848252
12674_irnt	Systolic brachial blood pressure during PWA	Continuous normalized	-0.00463139	0.400673	0.848252
12684_irnt	End systolic pressure index during PWA	Continuous normalized	0.00476602	0.407668	0.848252
1518	Hot drink temperature	Categorical ordered	-0.00303764	0.389904	0.848252
20002_1065	Non-cancer illness code, self-reported: hypertension	Categorical unordered	-0.00334032	0.395958	0.848252
20002_1201	Non-cancer illness code, self-reported: bladder problem (not cancer)	Categorical unordered	0.0181517	0.407412	0.848252
20002_1425	Non-cancer illness code, self-reported: cerebral aneurysm	Categorical unordered	0.0543803	0.394045	0.848252
20002_1633	Non-cancer illness code, self-reported: fracture upper arm / humerus / elbow	Categorical unordered	-0.0309354	0.39999	0.848252
20002_1656	Non-cancer illness code, self-reported: fracture toe	Categorical unordered	-0.0546483	0.403671	0.848252
20003_1140865350	Treatment/medication code: fybogel mebeverine sachet	Categorical unordered	0.0372321	0.404594	0.848252
20003_1140871024	Treatment/medication code: vitamin b compound tablet	Categorical unordered	0.0170355	0.390582	0.848252
20003_1140874126	Treatment/medication code: nitrofurantoin	Categorical unordered	-0.0589593	0.393637	0.848252
20003_1140875486	Treatment/medication code: colchicine	Categorical unordered	-0.0620586	0.406561	0.848252
20003_1140882394	Treatment/medication code: paracetamol + codeine	Categorical unordered	-0.0498274	0.395877	0.848252
20003_1140882694	Treatment/medication code: betnovate cream	Categorical unordered	-0.0239229	0.399402	0.848252
20003_1140883548	Treatment/medication code: ipratropium	Categorical unordered	0.0400586	0.395505	0.848252
20003_1140923346	Treatment/medication code: co-codamol	Categorical unordered	0.00931182	0.403977	0.848252
20003_1140923348	Treatment/medication code: co-proxamol	Categorical unordered	0.0504223	0.403393	0.848252
20003_1141146428	Treatment/medication code: fexofenadine	Categorical unordered	0.0250497	0.402753	0.848252
20003_1141164828	Treatment/medication code: adcal-d3 1.5g/10micrograms chewable tablet	Categorical unordered	-0.0175874	0.392252	0.848252
20003_1141164872	Treatment/medication code: sinemet-62.5 tablet	Categorical unordered	-0.083218	0.386488	0.848252
20003_1141166086	Treatment/medication code: rennie duo oral suspension	Categorical unordered	-0.0780594	0.407628	0.848252
20003_1141200564	Treatment/medication code: duloxetine	Categorical unordered	0.0482955	0.39431	0.848252
20084_475	Vitamin and/or mineral supplement use: Vitamin A	Categorical unordered	-0.0376942	0.406066	0.848252
20090_383	Type of fat/oil used in cooking: Soya margarine	Categorical unordered	-0.0396024	0.397915	0.848252
20095_1	Size of white wine glass drunk: small (125ml)	Categorical unordered	-0.0175204	0.393626	0.848252
20413	Frequency of inability to cease drinking in last year	Categorical ordered	0.0102598	0.405215	0.848252
20529	Victim of physically violent crime	Categorical unordered	0.0065642	0.392613	0.848252
20542	Stronger worrying (than other people) during period of worst anxiety	Categorical unordered	0.0143702	0.397934	0.848252
20544_15	Mental health problems ever diagnosed by a professional: Anxiety, nerves or generalized anxiety disorder	Categorical unordered	-0.00711161	0.399295	0.848252
20546_1	Substances taken for depression: Unprescribed medication (more than once)	Categorical unordered	-0.0136783	0.393548	0.848252
20554_5	Actions taken following self-harm: See own GP	Categorical unordered	-0.023716	0.407889	0.848252
21041	Degree to which abdominal pain/discomfort/altered bowel habits affect/interfere with life in general	Categorical ordered	0.00443743	0.39193	0.848252
21054	Degree bothered by fainting spells in the last 3 months	Categorical ordered	0.0140211	0.38871	0.848252
21064	Sensitive stomach	Categorical unordered	0.0058437	0.403165	0.848252
22032	IPAQ activity group	Categorical ordered	-0.00294411	0.397652	0.848252
22137	Doctor diagnosed tuberculosis	Categorical unordered	-0.0392646	0.392795	0.848252
22408_irnt	Abdominal subcutaneous adipose tissue volume (ASAT)	Continuous normalized	-0.00934885	0.393033	0.848252
22426_irnt	Average heart rate	Continuous normalized	-0.0049082	0.396049	0.848252
22601_11833099	Job coding: healthcare practice manager, dental practice manager, chiropody practice manager/owner	Categorical unordered	-0.0627949	0.392586	0.848252
22601_23113399	Job coding: higher education teaching professional, university lecturer/professor (including college/university head/vice chancellor)	Categorical unordered	0.0172199	0.387885	0.848252
22601_24113277	Job coding: solicitor, lawyer, barrister, judge, coroner, articled clerk, attorney, advocate, stipendiary magistrate, fiscal/crown prosecutor, sheriff (scottish courts), legal services recorder	Categorical unordered	-0.0260944	0.398342	0.848252
22601_32323410	Job coding: school/student counsellor, school attendance officer	Categorical unordered	-0.081324	0.39969	0.848252
22601_34123157	Job coding: author, writer, biographer, book editor, novelist, dramatist, playwright, poet	Categorical unordered	0.0523939	0.387664	0.848252
22601_35413236	Job coding: buyer, purchasing/procurement officer, supply officer	Categorical unordered	0.0429082	0.398304	0.848252
22601_42173304	Job coding: typist, shorthand typist, transcriber, stenographer	Categorical unordered	0.0165632	0.388652	0.848252
22601_51122486	Job coding: nurseryman, market gardener, horticulturist	Categorical unordered	0.0690547	0.394174	0.848252
22601_62142638	Job coding: air travel assistant, cabin/flight attendant, air hostess, air purser, air steward, cabin crew; passenger services agent; check-in staff	Categorical unordered	0.0559722	0.397183	0.848252
22601_81112700	Job coding: machine operator, processor, foreman	Categorical unordered	0.0538097	0.404862	0.848252
22606_0	Workplace very noisy: Rarely/never	Categorical unordered	-0.00672876	0.393045	0.848252
22617_2127	Job SOC coding: Production and process engineers	Categorical unordered	0.0401244	0.38985	0.848252
22617_2211	Job SOC coding: Medical practitioners	Categorical unordered	-0.0216738	0.406536	0.848252
22617_2432	Job SOC coding: Town planners	Categorical unordered	0.0575235	0.39682	0.848252
22617_3541	Job SOC coding: Buyers and purchasing officers	Categorical unordered	0.0425241	0.397011	0.848252
22617_3561	Job SOC coding: Public service associate professionals	Categorical unordered	-0.0153263	0.391658	0.848252
22617_3564	Job SOC coding: Careers advisers and vocational guidance specialists	Categorical unordered	0.0429326	0.403306	0.848252
22617_4123	Job SOC coding: Counter clerks	Categorical unordered	-0.0153738	0.401054	0.848252
22617_4217	Job SOC coding: Typists	Categorical unordered	0.0164945	0.387181	0.848252
22617_5112	Job SOC coding: Horticultural trades	Categorical unordered	0.0683701	0.398477	0.848252
22617_5421	Job SOC coding: Originators, compositors and print preparers	Categorical unordered	0.0615122	0.406092	0.848252
22617_9225	Job SOC coding: Bar staff	Categorical unordered	-0.0351783	0.390939	0.848252
22630_9	Day shifts worked: This type of shift pattern was not worked during job	Categorical unordered	0.0138201	0.389104	0.848252
25034_irnt	Median T2star in hippocampus (left)	Continuous normalized	0.00512523	0.398699	0.848252
25054_irnt	Median z-statistic (in group-defined amygdala activation mask) for faces-shapes contrast	Continuous normalized	0.0053925	0.39426	0.848252
25150_irnt	Mean MD in tapetum on FA skeleton (right)	Continuous normalized	-0.0046986	0.403645	0.848252
25174_irnt	Mean MO in anterior corona radiata on FA skeleton (right)	Continuous normalized	-0.00499609	0.401651	0.848252
25203_irnt	Mean L1 in body of corpus callosum on FA skeleton	Continuous normalized	0.00480028	0.401902	0.848252
25258_irnt	Mean L2 in inferior cerebellar peduncle on FA skeleton (right)	Continuous normalized	0.00479389	0.406329	0.848252
25324_irnt	Mean L3 in posterior thalamic radiation on FA skeleton (right)	Continuous normalized	-0.00473985	0.396593	0.848252
25353_irnt	Mean ICVF in medial lemniscus on FA skeleton (left)	Continuous normalized	0.00504451	0.387027	0.848252
25524_irnt	Weighted-mean MD in tract corticospinal tract (right)	Continuous normalized	0.00498499	0.398565	0.848252
25549_irnt	Weighted-mean MO in tract parahippocampal part of cingulum (right)	Continuous normalized	-0.00497669	0.403938	0.848252
25562_irnt	Weighted-mean MO in tract posterior thalamic radiation (right)	Continuous normalized	-0.00491437	0.405135	0.848252
25572_irnt	Weighted-mean L1 in tract anterior thalamic radiation (right)	Continuous normalized	0.00437861	0.397778	0.848252
25764_irnt	90th percentile of z-statistic (in group-defined mask) for faces activation	Continuous normalized	-0.00528743	0.405887	0.848252
25788_irnt	Volume of grey matter in Middle Frontal Gyrus (left)	Continuous normalized	0.00460281	0.40668	0.848252
25831_irnt	Volume of grey matter in Frontal Medial Cortex (right)	Continuous normalized	0.00466368	0.400141	0.848252
25837_irnt	Volume of grey matter in Paracingulate Gyrus (right)	Continuous normalized	0.00455543	0.391701	0.848252
30060_irnt	Mean corpuscular haemoglobin concentration	Continuous normalized	0.00145303	0.387094	0.848252
30720_irnt	Cystatin C	Continuous normalized	0.00129305	0.402367	0.848252
3496	Wants to stop smoking	Categorical ordered	-0.00940392	0.405139	0.848252
3616	Chest pain due to walking ceases when standing still	Categorical unordered	0.0151305	0.407175	0.848252
40006_C711	Type of cancer: ICD10: C71.1 Frontal lobe	Categorical unordered	0.0747896	0.390898	0.848252
4119_irnt	Ankle spacing width (right)	Continuous normalized	-0.00201617	0.394466	0.848252
41203_4740	Diagnoses - main ICD9: 4740 Chronic tonsillitis	Categorical unordered	-0.0778707	0.388598	0.848252
41203_4781	Diagnoses - main ICD9: 4781 Other diseases of nasal cavity and sinuses	Categorical unordered	-0.0602424	0.406075	0.848252
41203_V540	Diagnoses - main ICD9: V540 Aftercare - removal fracture place/other int. fixation device	Categorical unordered	-0.0820305	0.389538	0.848252
4814	Tinnitus severity/nuisance	Categorical ordered	0.00852231	0.404888	0.848252
5113_irnt	6mm cylindrical power angle (left)	Continuous normalized	-0.00312069	0.396053	0.848252
5183	Current eye infection	Categorical unordered	0.0297512	0.3949	0.848252
5263_irnt	Intra-ocular pressure, Goldmann-correlated (left)	Continuous normalized	0.0028434	0.399259	0.848252
5264_irnt	Corneal hysteresis (left)	Continuous normalized	0.00287203	0.390688	0.848252
6032_irnt	Maximum workload during fitness test	Continuous normalized	0.00253906	0.392898	0.848252
6038_irnt	Number of trend entries	Continuous normalized	0.00284988	0.407108	0.848252
6070_7	OCT measured (right): Not performed - other reason	Categorical unordered	0.0189992	0.386476	0.848252
670_4	Type of accommodation lived in: Sheltered accommodation	Categorical unordered	0.0292825	0.395195	0.848252
767_irnt	Length of working week for main job	Continuous normalized	0.00167138	0.406352	0.848252
20015_irnt	Sitting height	Continuous normalized	0.00103884	0.409837	0.850413
22506_111	Tobacco smoking: Smokes on most or all days	Categorical unordered	0.0183419	0.409697	0.850413
22617_3413	Job SOC coding: Actors, entertainers	Categorical unordered	0.0601062	0.409427	0.850413
25390_irnt	Mean ICVF in tapetum on FA skeleton (right)	Continuous normalized	0.00465736	0.409348	0.850413
25248_irnt	Mean L2 in middle cerebellar peduncle on FA skeleton	Continuous normalized	-0.00486583	0.410401	0.851116
20003_1140888552	Treatment/medication code: enalapril	Categorical unordered	-0.015749	0.410965	0.851709
21037	Number of days (out of 10) with abdominal pain	Categorical ordered	-0.0075246	0.411656	0.851709
25088_irnt	Mean FA in external capsule on FA skeleton (right)	Continuous normalized	0.00466422	0.411386	0.851709
25555_irnt	Weighted-mean MO in tract inferior fronto-occipital fasciculus (right)	Continuous normalized	-0.00487751	0.411821	0.851709
40006_C180	Type of cancer: ICD10: C18.0 Caecum	Categorical unordered	-0.0353794	0.41204	0.851709
5117_irnt	6mm cylindrical power (right)	Continuous normalized	-0.00299666	0.411526	0.851709
20126_3	Bipolar and major depression status: Probable Recurrent major depression (severe)	Categorical unordered	0.0108484	0.412897	0.852695
22617_5244	Job SOC coding: TV, video and audio engineers	Categorical unordered	-0.054102	0.413054	0.852695
25205_irnt	Mean L1 in fornix on FA skeleton	Continuous normalized	0.00416791	0.413195	0.852695
20003_1140871112	Treatment/medication code: vitamin e product	Categorical unordered	0.0225447	0.413966	0.852967
25501_irnt	Weighted-mean FA in tract inferior fronto-occipital fasciculus (right)	Continuous normalized	0.00477437	0.414004	0.852967
6072_1	OCT measured (left): Measurable	Categorical unordered	0.0100691	0.41359	0.852967
20002_1442	Non-cancer illness code, self-reported: helicobacter pylori	Categorical unordered	0.0261968	0.414391	0.853004
4717	Shortness of breath walking on level ground	Categorical unordered	-0.00784982	0.414473	0.853004
20002_1154	Non-cancer illness code, self-reported: irritable bowel syndrome	Categorical unordered	0.00901641	0.414922	0.853462
100016_irnt	Potassium	Continuous normalized	-0.00205151	0.41614	0.85546
100920_2103	Type milk consumed: skimmed	Categorical unordered	-0.00902204	0.416347	0.85546
25430_irnt	Mean OD in fornix cres+stria terminalis on FA skeleton (right)	Continuous normalized	0.00463918	0.416713	0.855747
20003_1140879494	Treatment/medication code: metoclopramide	Categorical unordered	-0.0395502	0.418438	0.855989
22617_8149	Job SOC coding: Construction operatives n.e.c.	Categorical unordered	-0.0425586	0.417908	0.855989
25119_irnt	Mean MD in cerebral peduncle on FA skeleton (left)	Continuous normalized	-0.00485063	0.418507	0.855989
25673_irnt	Weighted-mean ICVF in tract superior thalamic radiation (left)	Continuous normalized	0.00462145	0.417934	0.855989
25874_irnt	Volume of grey matter in Supracalcarine Cortex (left)	Continuous normalized	-0.00454268	0.418435	0.855989
40006_D046	Type of cancer: ICD10: D04.6 Skin of upper limb, including shoulder	Categorical unordered	0.0624004	0.417635	0.855989
5325_3	Ever had refractive laser eye surgery: Left eye only	Categorical unordered	-0.0662059	0.418382	0.855989
6142_5	Current employment status: Unemployed	Categorical unordered	-0.0109556	0.418644	0.855989
20003_1140911736	Treatment/medication code: ginseng product	Categorical unordered	-0.0353833	0.419013	0.85628
22617_2423	Job SOC coding: Management consultants, actuaries, economists and statisticians	Categorical unordered	0.0250243	0.419456	0.856722
22601_21123022	Job coding: biochemist, medical laboratory scientific officer	Categorical unordered	-0.0387415	0.419704	0.856766
25317_irnt	Mean L3 in retrolenticular part of internal capsule on FA skeleton (left)	Continuous normalized	-0.00474539	0.420097	0.856837
5084_irnt	Spherical power (right)	Continuous normalized	-0.00265453	0.420193	0.856837
22601_72123325	Job coding: customer care adviser/officer/assistant, store guide, customer relations officer/representative	Categorical unordered	0.0376917	0.420533	0.857068
20003_1140909726	Treatment/medication code: vitamin c product	Categorical unordered	0.0120735	0.421944	0.85809
25033_irnt	Median T2star in pallidum (right)	Continuous normalized	0.00492787	0.421871	0.85809
25287_irnt	Mean L2 in fornix cres+stria terminalis on FA skeleton (left)	Continuous normalized	0.00420087	0.421767	0.85809
25523_irnt	Weighted-mean MD in tract corticospinal tract (left)	Continuous normalized	0.0047516	0.42141	0.85809
20002_1381	Non-cancer illness code, self-reported: systemic lupus erythematosis/sle	Categorical unordered	-0.0403034	0.42231	0.858372
23018	Core antigen for Hepatitis C Virus	Categorical ordered	0.018068	0.422618	0.858537
100260	Added milk to instant coffee	Categorical unordered	-0.00709595	0.434921	0.859095
100720	Fortified wine intake	Categorical ordered	-0.0261951	0.431872	0.859095
1120	Weekly usage of mobile phone in last 3 months	Categorical ordered	0.00258538	0.436944	0.859095
1468_4	Cereal type: Muesli	Categorical unordered	0.0035898	0.430674	0.859095
1777	Part of a multiple birth	Categorical unordered	-0.008915	0.435316	0.859095
20002_1192	Non-cancer illness code, self-reported: renal/kidney failure	Categorical unordered	0.0627769	0.428944	0.859095
20002_1371	Non-cancer illness code, self-reported: sarcoidosis	Categorical unordered	-0.029818	0.436132	0.859095
20002_1499	Non-cancer illness code, self-reported: labyrinthitis	Categorical unordered	0.0595438	0.430195	0.859095
20003_1140862086	Treatment/medication code: salamol 100micrograms inhaler	Categorical unordered	-0.0237745	0.43539	0.859095
20003_1140867998	Treatment/medication code: motilium 10mg tablet	Categorical unordered	-0.0741116	0.43094	0.859095
20003_1140871692	Treatment/medication code: morphine	Categorical unordered	0.0561801	0.435623	0.859095
20003_1140873474	Treatment/medication code: lymecycline	Categorical unordered	-0.0600927	0.429698	0.859095
20003_1140874420	Treatment/medication code: quinine	Categorical unordered	0.0164882	0.423928	0.859095
20003_1141168752	Treatment/medication code: peptac liquid	Categorical unordered	0.0427441	0.437182	0.859095
20003_1201	Treatment/medication code: st john's wort/hypericum [ctsu]	Categorical unordered	-0.0312112	0.429671	0.859095
20084_468	Vitamin and/or mineral supplement use: Multivitamin	Categorical unordered	0.0134035	0.42898	0.859095
20111_6	Illnesses of siblings: Chronic bronchitis/emphysema	Categorical unordered	-0.00899509	0.435527	0.859095
20113_5	Illnesses of adopted mother: Breast cancer	Categorical unordered	0.0504346	0.424254	0.859095
20440	Impact on normal roles during worst period of depression	Categorical ordered	-0.00555339	0.434773	0.859095
20481	Self-harmed in past year	Categorical unordered	-0.0398239	0.425451	0.859095
20544_16	Mental health problems ever diagnosed by a professional: Anorexia nervosa	Categorical unordered	-0.0305142	0.427508	0.859095
21062	Ever been offered/sought treatment for anxiety	Categorical unordered	-0.0053617	0.425901	0.859095
21066	Born by caesarian section	Categorical unordered	-0.013766	0.431421	0.859095
2129	Answered sexual history questions	Categorical unordered	-0.00488181	0.42958	0.859095
22146_irnt	Age hayfever or allergic rhinitis diagnosed by doctor	Continuous normalized	-0.005214	0.432598	0.859095
22601_11623349	Job coding: storage manager, stock control manager, container terminal manager	Categorical unordered	0.0596579	0.423181	0.859095
22601_23213026	Job coding: scientific researcher, scientific officer, medical research associate, experimental officer	Categorical unordered	-0.0234685	0.429542	0.859095
22601_41133206	Job coding: local government administrative officer or assistant or clerk	Categorical unordered	0.0117435	0.436108	0.859095
22601_92193312	Job coding: other general office clerical tasks including: office junior, office worker, photocopy/print room operator, office machinist	Categorical unordered	0.0140997	0.434052	0.859095
22617_2113	Job SOC coding: Physicists, geologists and meteorologists	Categorical unordered	-0.0292633	0.43205	0.859095
22617_2319	Job SOC coding: Teaching professionals n.e.c.	Categorical unordered	-0.0197652	0.433075	0.859095
22617_9133	Job SOC coding: Printing machine minders and assistants	Categorical unordered	-0.0709231	0.435179	0.859095
22672_irnt	Maximum carotid IMT (intima-medial thickness) at 120 degrees	Continuous normalized	0.00394068	0.432456	0.859095
23102_irnt	Whole body water mass	Continuous normalized	-0.000835114	0.425075	0.859095
23110_irnt	Impedance of arm (left)	Continuous normalized	0.000938806	0.427001	0.859095
23122_irnt	Arm predicted mass (right)	Continuous normalized	-0.000804021	0.436988	0.859095
25024_irnt	Volume of accumbens (right)	Continuous normalized	-0.00418874	0.428176	0.859095
25057_irnt	Mean FA in pontine crossing tract on FA skeleton	Continuous normalized	-0.00470592	0.432084	0.859095
25214_irnt	Mean L1 in cerebral peduncle on FA skeleton (right)	Continuous normalized	-0.00463182	0.437224	0.859095
25268_irnt	Mean L2 in retrolenticular part of internal capsule on FA skeleton (right)	Continuous normalized	-0.00473875	0.423629	0.859095
25280_irnt	Mean L2 in external capsule on FA skeleton (right)	Continuous normalized	-0.00425371	0.431866	0.859095
25323_irnt	Mean L3 in posterior corona radiata on FA skeleton (left)	Continuous normalized	-0.00441367	0.427766	0.859095
25361_irnt	Mean ICVF in anterior limb of internal capsule on FA skeleton (left)	Continuous normalized	0.00452919	0.424877	0.859095
25428_irnt	Mean OD in cingulum hippocampus on FA skeleton (right)	Continuous normalized	0.00472533	0.429841	0.859095
25429_irnt	Mean OD in cingulum hippocampus on FA skeleton (left)	Continuous normalized	0.00470954	0.427713	0.859095
25448_irnt	Mean ISOVF in medial lemniscus on FA skeleton (right)	Continuous normalized	0.00475144	0.427713	0.859095
25498_irnt	Weighted-mean FA in tract forceps major	Continuous normalized	-0.00479547	0.423757	0.859095
25653_irnt	Weighted-mean ICVF in tract anterior thalamic radiation (right)	Continuous normalized	0.00428346	0.436574	0.859095
25680_irnt	Weighted-mean OD in tract anterior thalamic radiation (right)	Continuous normalized	-0.00449795	0.427205	0.859095
25732_irnt	Discrepancy between T1 brain image and standard-space brain template (nonlinearly-aligned)	Continuous normalized	-0.00400613	0.426511	0.859095
25820_irnt	Volume of grey matter in Supramarginal Gyrus, posterior division (left)	Continuous normalized	-0.00445698	0.428676	0.859095
25823_irnt	Volume of grey matter in Angular Gyrus (right)	Continuous normalized	-0.00444883	0.42702	0.859095
25848_irnt	Volume of grey matter in Parahippocampal Gyrus, anterior division (left)	Continuous normalized	0.00409285	0.435723	0.859095
25860_irnt	Volume of grey matter in Occipital Fusiform Gyrus (left)	Continuous normalized	0.00424925	0.431904	0.859095
40001_C64	Underlying (primary) cause of death: ICD10: C64 Malignant neoplasm of kidney, except renal pelvis	Categorical unordered	0.0523908	0.426088	0.859095
40001_J440	Underlying (primary) cause of death: ICD10: J44.0 Chronic obstructive pulmonary disease with acute lower respiratory infection	Categorical unordered	-0.0658284	0.427967	0.859095
40006_C160	Type of cancer: ICD10: C16.0 Cardia	Categorical unordered	0.0605422	0.430444	0.859095
41203_4149	Diagnoses - main ICD9: 4149 Chronic ischaemic heart disease, unspecified	Categorical unordered	0.074815	0.431502	0.859095
5087_irnt	Cylindrical power (right)	Continuous normalized	0.00257004	0.436444	0.859095
6145_3	Illness, injury, bereavement, stress in last 2 years: Death of a close relative	Categorical unordered	0.00323014	0.434187	0.859095
6158_1	Why reduced smoking: Illness or ill health	Categorical unordered	0.0215823	0.43267	0.859095
6164_3	Types of physical activity in last 4 weeks: Strenuous sports	Categorical unordered	0.00439457	0.435618	0.859095
971	Frequency of walking for pleasure in last 4 weeks	Categorical ordered	0.00273118	0.43638	0.859095
22617_1141	Job SOC coding: Quality assurance managers	Categorical unordered	0.0394182	0.437546	0.85928
20002_1535	Non-cancer illness code, self-reported: scoliosis	Categorical unordered	-0.0508595	0.438195	0.859392
20003_1140861936	Treatment/medication code: questran 4g/sachet powder	Categorical unordered	0.0760311	0.438918	0.859392
20003_1140879842	Treatment/medication code: propranolol	Categorical unordered	-0.0160523	0.438633	0.859392
25196_irnt	Mean MO in uncinate fasciculus on FA skeleton (right)	Continuous normalized	0.00463954	0.438063	0.859392
25867_irnt	Volume of grey matter in Parietal Operculum Cortex (right)	Continuous normalized	-0.00416009	0.438968	0.859392
2664_3	Reason for reducing amount of alcohol drunk: Health precaution	Categorical unordered	0.0045558	0.438326	0.859392
6145_5	Illness, injury, bereavement, stress in last 2 years: Marital separation/divorce	Categorical unordered	-0.00761898	0.440577	0.862095
100018_irnt	Retinol	Continuous normalized	-0.00192904	0.449036	0.86262
100019_irnt	Carotene	Continuous normalized	0.00187886	0.456621	0.86262
102830	Soft cheese intake	Categorical ordered	0.0169764	0.456383	0.86262
1737	Childhood sunburn occasions	Categorical ordered	0.00279246	0.457533	0.86262
20002_1125	Non-cancer illness code, self-reported: pleurisy	Categorical unordered	0.0214819	0.459172	0.86262
20002_1408	Non-cancer illness code, self-reported: alcohol dependency	Categorical unordered	0.0324649	0.450966	0.86262
20002_1562	Non-cancer illness code, self-reported: food intolerance	Categorical unordered	-0.0625304	0.455264	0.86262
20002_1598	Non-cancer illness code, self-reported: tonsiltis	Categorical unordered	-0.0149973	0.452907	0.86262
20002_1648	Non-cancer illness code, self-reported: fracture neck of femur / hip	Categorical unordered	-0.0488378	0.45746	0.86262
20003_1140851812	Treatment/medication code: gtn 400micrograms spray	Categorical unordered	-0.025947	0.458847	0.86262
20003_1140862144	Treatment/medication code: salmeterol	Categorical unordered	-0.0251298	0.441686	0.86262
20003_1140881472	Treatment/medication code: lacri-lube eye ointment	Categorical unordered	0.0346705	0.445817	0.86262
20003_1140888646	Treatment/medication code: felodipine	Categorical unordered	-0.0135357	0.458422	0.86262
20003_1140911730	Treatment/medication code: flax oil tablet	Categorical unordered	0.0309767	0.454886	0.86262
20003_1140926922	Treatment/medication code: antihistamine 60mg tablet	Categorical unordered	-0.0480526	0.443737	0.86262
20003_1141146508	Treatment/medication code: nasacort 55micrograms aqueous nasal spray	Categorical unordered	0.0583865	0.457239	0.86262
20003_1141150620	Treatment/medication code: zolmitriptan	Categorical unordered	0.0423334	0.447071	0.86262
20003_1141156836	Treatment/medication code: candesartan cilexetil	Categorical unordered	-0.0124109	0.44684	0.86262
20003_1141168684	Treatment/medication code: xenical 120mg capsule	Categorical unordered	0.0429132	0.453423	0.86262
20003_1141190960	Treatment/medication code: tramacet 325mg/37.5mg tablet	Categorical unordered	-0.0720844	0.454099	0.86262
20003_1193	Treatment/medication code: omega-3/fish oil supplement	Categorical unordered	-0.00660362	0.452689	0.86262
20084_471	Vitamin and/or mineral supplement use: Multivitamin with multimineral	Categorical unordered	0.0144513	0.447951	0.86262
20090_356	Type of fat/oil used in cooking: Rapeseed oil	Categorical unordered	0.0225078	0.446645	0.86262
20107_2	Illnesses of father: Stroke	Categorical unordered	-0.00375085	0.448445	0.86262
20107_4	Illnesses of father: Bowel cancer	Categorical unordered	0.00574238	0.449223	0.86262
20110_1	Illnesses of mother: Heart disease	Categorical unordered	-0.00334781	0.447167	0.86262
20111_9	Illnesses of siblings: Diabetes	Categorical unordered	-0.00518249	0.452976	0.86262
20113_9	Illnesses of adopted mother: Diabetes	Categorical unordered	-0.0502034	0.445313	0.86262
20175	FI6 : conditional arithmetic	Categorical unordered	-0.00616325	0.454674	0.86262
20246_3	Trail making completion status: Timed-out due to inactivity	Categorical unordered	-0.0103112	0.445286	0.86262
20247	Total errors traversing numeric path (trail #1)	Categorical ordered	-0.0104093	0.442308	0.86262
20462	Distress caused by unusual or psychotic experiences	Categorical ordered	0.0181148	0.459494	0.86262
20527	Been involved in combat or exposed to war-zone	Categorical unordered	-0.0121999	0.454	0.86262
20544_12	Mental health problems ever diagnosed by a professional: Bulimia nervosa	Categorical unordered	-0.0396065	0.447812	0.86262
20551_3	Substance of prescription or over-the-counter medication addiction: Something else	Categorical unordered	0.0513329	0.448535	0.86262
20552_1	Behavioural and miscellaneous addictions: Something else not mentioned	Categorical unordered	-0.0357237	0.456982	0.86262
22034_irnt	Summed minutes activity	Continuous normalized	-0.00137197	0.459778	0.86262
22037_irnt	MET minutes per week for walking	Continuous normalized	-0.00137854	0.458075	0.86262
22134	Doctor diagnosed bronchiectasis	Categorical unordered	0.0265229	0.455128	0.86262
22601_22113066	Job coding: medical doctor, general practitioner, hospital consultant	Categorical unordered	-0.019804	0.453538	0.86262
22601_24443114	Job coding: clergyman/woman; any religious officer/leader	Categorical unordered	-0.0340247	0.4439	0.86262
22601_31153052	Job coding: quality assurance technician or co-ordinator	Categorical unordered	-0.0732318	0.441921	0.86262
22601_32143084	Job coding: medical radiographer, x-ray operator, sonographer	Categorical unordered	-0.0636141	0.453191	0.86262
22601_35613203	Job coding: public service higher/senior executive officer, hospital administrator	Categorical unordered	-0.0136956	0.44885	0.86262
22601_35623217	Job coding: personnel or industrial relations officer, recruitment consultant	Categorical unordered	0.0693537	0.450766	0.86262
22601_35623246	Job coding: personnel or industrial relations officer, recruitment consultant	Categorical unordered	-0.0328071	0.451533	0.86262
22617_1183	Job SOC coding: Healthcare practice managers	Categorical unordered	-0.0537995	0.460233	0.86262
22617_2122	Job SOC coding: Mechanical engineers	Categorical unordered	-0.0192465	0.453318	0.86262
22617_2411	Job SOC coding: Solicitors and lawyers, judges and coroners	Categorical unordered	-0.0232253	0.448559	0.86262
22617_3132	Job SOC coding: IT user support technicians	Categorical unordered	-0.0280927	0.460261	0.86262
22617_5242	Job SOC coding: Telecommunications engineers	Categorical unordered	-0.0382374	0.454179	0.86262
22617_9251	Job SOC coding: Shelf fillers	Categorical unordered	-0.0356625	0.459895	0.86262
22620_0	Job involved shift work: No	Categorical unordered	-0.0111638	0.449249	0.86262
22643_irnt	Number of night shifts worked monthly during mixed shift periods	Continuous normalized	0.00529707	0.45268	0.86262
24501_irnt	Domestic garden percentage, buffer 1000m	Continuous normalized	0.00134102	0.45148	0.86262
25001_irnt	Volume of peripheral cortical grey matter (normalised for head size)	Continuous normalized	-0.00340609	0.451696	0.86262
25008_irnt	Volume of white matter	Continuous normalized	-0.00353478	0.452218	0.86262
25046_irnt	Median z-statistic (in group-defined mask) for faces activation	Continuous normalized	-0.00472489	0.458045	0.86262
25099_irnt	Mean FA in superior fronto-occipital fasciculus on FA skeleton (left)	Continuous normalized	-0.00422164	0.45462	0.86262
25208_irnt	Mean L1 in medial lemniscus on FA skeleton (right)	Continuous normalized	0.00448936	0.455072	0.86262
25277_irnt	Mean L2 in posterior thalamic radiation on FA skeleton (left)	Continuous normalized	-0.00428672	0.445043	0.86262
25314_irnt	Mean L3 in posterior limb of internal capsule on FA skeleton (right)	Continuous normalized	-0.00441187	0.445381	0.86262
25406_irnt	Mean OD in cerebral peduncle on FA skeleton (right)	Continuous normalized	-0.00443581	0.452192	0.86262
25655_irnt	Weighted-mean ICVF in tract cingulate gyrus part of cingulum (right)	Continuous normalized	0.00439489	0.44677	0.86262
25659_irnt	Weighted-mean ICVF in tract corticospinal tract (right)	Continuous normalized	0.00450618	0.445619	0.86262
25787_irnt	Volume of grey matter in Superior Frontal Gyrus (right)	Continuous normalized	0.00426035	0.4426	0.86262
25856_irnt	Volume of grey matter in Temporal Fusiform Cortex, posterior division (left)	Continuous normalized	-0.0039438	0.451779	0.86262
[truncated: 2,040 more rows]

## Sheet: Table S6
Table S6. MT-CN phenome-wide screen using raw continuous variables with no cell count adjustment. Results of phenome-wide screen for association with MT-CN PRS in the UK Biobank (N = 357,656), with FDR correction applied to all categorical variables and raw continuous variables. These tests were performed without adjustment for platelet and neutrophil counts. A dark line separates the results at …
UKBB Phenome-Wide Screen for MT-CN, categorical and raw continuous variables, with no cell count adjustment
Data-Field	Description	Variable Type	Beta	P	q
30090_raw	Platelet crit	Continuous raw	0.000507032	1.29034e-10	4.77919e-07
30100_raw	Mean platelet (thrombocyte) volume	Continuous raw	0.00934789	2.88489e-07	0.000534255
24019_raw	Particulate matter air pollution (pm10); 2007	Continuous raw	0.0219099	9.84946e-07	0.00121602
24018_raw	Nitrogen dioxide air pollution; 2007	Continuous raw	0.0732185	1.23446e-05	0.0114305
30000_raw	White blood cell (leukocyte) count	Continuous raw	-0.0147624	1.7277e-05	0.0114731
30140_raw	Neutrophill count	Continuous raw	-0.0101454	1.85859e-05	0.0114731
24016_raw	Nitrogen dioxide air pollution; 2005	Continuous raw	0.0652085	4.05477e-05	0.0214544
30300_raw	High light scatter reticulocyte count	Continuous raw	-7.04856e-05	4.89157e-05	0.0226468
22704_raw	Home location - north co-ordinate (rounded)	Continuous raw	-852.377	9.95169e-05	0.0409547
20107_1	Illnesses of father: Heart disease	Categorical unordered	-0.0145245	0.000137677	0.0463573
24017_raw	Nitrogen dioxide air pollution; 2006	Continuous raw	0.0553315	0.000136473	0.0463573
20075_raw	Home location at assessment - north co-ordinate (rounded)	Continuous raw	-812.378	0.000197905	0.0610835
30810_raw	Phosphate	Continuous raw	0.0010032	0.000275863	0.0785956
20003_1140884600	Treatment/medication code: metformin	Categorical unordered	-0.0383627	0.000392959	0.0988475
30760_raw	HDL cholesterol	Continuous raw	0.00219661	0.000400321	0.0988475
30130_raw	Monocyte count	Continuous raw	-0.00128305	0.000488537	0.113091
30070_raw	Red blood cell (erythrocyte) distribution width	Continuous raw	-0.00545598	0.000609878	0.132875
24007_raw	Particulate matter air pollution (pm2.5) absorbance; 2010	Continuous raw	0.00152536	0.00079048	0.147554
25717_raw	Weighted-mean ISOVF in tract inferior fronto-occipital fasciculus (right)	Continuous raw	0.000283669	0.000792132	0.147554
25728_raw	Weighted-mean ISOVF in tract superior thalamic radiation (right)	Continuous raw	0.000283715	0.000814388	0.147554
41269_raw	Gestation period at first antenatal assessment	Continuous raw	-0.278562	0.000836608	0.147554
20002_1075	Non-cancer illness code, self-reported: heart attack/myocardial infarction	Categorical unordered	-0.0364322	0.00135129	0.16805
20003_1140864752	Treatment/medication code: lansoprazole	Categorical unordered	-0.0289112	0.00145191	0.16805
22601_31143051	Job coding: building or civil engineering technician, structural engineering technician, survey technician	Categorical unordered	0.288853	0.00142439	0.16805
22617_4134	Job SOC coding: Transport and distribution clerks	Categorical unordered	0.155754	0.00124193	0.16805
23111_raw	Leg fat percentage (right)	Continuous raw	-0.0294485	0.00135706	0.16805
23115_raw	Leg fat percentage (left)	Continuous raw	-0.0284871	0.00111554	0.16805
25726_raw	Weighted-mean ISOVF in tract superior longitudinal fasciculus (right)	Continuous raw	0.000295928	0.0013538	0.16805
25901_raw	Volume of grey matter in Vermis Crus I Cerebellum	Continuous raw	-0.0288711	0.00139868	0.16805
30180_raw	Lymphocyte percentage	Continuous raw	0.0396221	0.0012057	0.16805
4204	Absence of notch position in the pulse waveform	Categorical unordered	-0.0278064	0.00111553	0.16805
6150_1	Vascular/heart problems diagnosed by doctor: Heart attack	Categorical unordered	-0.036441	0.00129817	0.16805
1538_2	Major dietary changes in the last 5 years: Yes, because of other reasons	Categorical unordered	0.0118017	0.00163433	0.178679
48_raw	Waist circumference	Continuous raw	-0.0623651	0.00164023	0.178679
23099_raw	Body fat percentage	Continuous raw	-0.0329045	0.00185122	0.190461
30870_raw	Triglycerides	Continuous raw	-0.00527517	0.0018454	0.190461
680_100	Own or rent accommodation lived in: None of the above	Categorical unordered	-0.0784045	0.0019421	0.19441
20003_1141151288	Treatment/medication code: naramig 2.5mg tablet	Categorical unordered	0.195453	0.00201279	0.196184
30650_raw	Aspartate aminotransferase	Continuous raw	-0.0547369	0.00210352	0.19977
1349	Processed meat intake	Categorical ordered	-0.00922574	0.00242691	0.209085
1747_2	Hair colour (natural, before greying): Red	Categorical unordered	0.0238548	0.00287902	0.209085
20001_1053	Cancer code, self-reported: non-hodgkins lymphoma	Categorical unordered	-0.115509	0.00265054	0.209085
20001_1065	Cancer code, self-reported: thyroid cancer	Categorical unordered	0.164498	0.00272206	0.209085
20003_1140888762	Treatment/medication code: ismn - isosorbide mononitrate	Categorical unordered	-0.215471	0.0028776	0.209085
21034	Frequency of loose/mushy/watery stools in the last 3 months	Categorical ordered	0.0157192	0.00270892	0.209085
22601_12213392	Job coding: hotel or guesthouse owner/manager; hostel warden, holiday camp manager, caravan/camping site owner/manager	Categorical unordered	-0.15306	0.0025702	0.209085
22617_1221	Job SOC coding: Hotel and accommodation managers	Categorical unordered	-0.150766	0.0027894	0.209085
22617_3114	Job SOC coding: Building and civil engineering technicians	Categorical unordered	0.264819	0.00284368	0.209085
25463_raw	Mean ISOVF in anterior corona radiata on FA skeleton (left)	Continuous raw	0.00027398	0.0026582	0.209085
41248_6001	Destinations on discharge from hospital (recoded): Transfer within NHS provider: General ward, young physically disabled, A&E	Categorical unordered	0.16523	0.00236654	0.209085
6154_1	Medication for pain relief, constipation, heartburn: Aspirin	Categorical unordered	-0.0149963	0.00271721	0.209085
30080_raw	Platelet count	Continuous raw	0.291395	0.00295777	0.209686
40006_C182	Type of cancer: ICD10: C18.2 Ascending colon	Categorical unordered	-0.158817	0.00300052	0.209686
20003_1141188442	Treatment/medication code: glucosamine product	Categorical unordered	-0.0199133	0.00313274	0.214768
20483	Ever attempted suicide	Categorical unordered	-0.0848754	0.00318921	0.214768
20002_1453	Non-cancer illness code, self-reported: psoriasis	Categorical unordered	-0.0460563	0.00327929	0.216891
20548_3	Manifestations of mania or irritability: My thoughts were racing	Categorical unordered	-0.0302299	0.00352519	0.229064
5610_1	Which eye(s) affected by presbyopia: Right eye	Categorical unordered	-0.0728349	0.00368281	0.23518
20002_1572	Non-cancer illness code, self-reported: whooping cough / pertussis	Categorical unordered	-0.144516	0.00427127	0.245756
20002_1597	Non-cancer illness code, self-reported: tinnitus / tiniitis	Categorical unordered	0.115237	0.00477288	0.245756
20003_1140868226	Treatment/medication code: aspirin	Categorical unordered	-0.0146214	0.00405618	0.245756
20003_1140869848	Treatment/medication code: methotrexate	Categorical unordered	-0.0661487	0.00430952	0.245756
20118_5	Home area population density - urban or rural: England/Wales - Urban - less sparse	Categorical unordered	0.0121042	0.00413323	0.245756
20431	Ever addicted to a behaviour or miscellanous	Categorical unordered	-0.0833242	0.00475089	0.245756
23038	pGP3 antigen for Chlamydia trachomatis	Categorical ordered	0.0633078	0.00466529	0.245756
2492	Taking other prescription medications	Categorical unordered	-0.00975704	0.00453552	0.245756
25668_raw	Weighted-mean ICVF in tract medial lemniscus (right)	Continuous raw	0.000416757	0.00477736	0.245756
25725_raw	Weighted-mean ISOVF in tract superior longitudinal fasciculus (left)	Continuous raw	0.00024149	0.00430566	0.245756
25738_raw	Discrepancy between SWI brain image and T1 brain image	Continuous raw	-0.000847183	0.00451811	0.245756
2887	Number of cigarettes previously smoked daily	Categorical ordered	-0.0193094	0.00466263	0.245756
30280_raw	Immature reticulocyte fraction	Continuous raw	-0.000291833	0.00459391	0.245756
30800_raw	Oestradiol	Continuous raw	4.9392	0.00470563	0.245756
25724_raw	Weighted-mean ISOVF in tract posterior thalamic radiation (right)	Continuous raw	0.000343497	0.00510781	0.255654
41248_2000	Destinations on discharge from hospital (recoded): Temporary place of residence	Categorical unordered	-0.050054	0.00507204	0.255654
23127_raw	Trunk fat percentage	Continuous raw	-0.0336235	0.00530858	0.26216
21070_0	Speed of onset of IBS symptoms: Started suddenly	Categorical unordered	-0.0532325	0.00544551	0.265383
104240	Lettuce intake	Categorical ordered	-0.0298204	0.00568846	0.271167
25465_raw	Mean ISOVF in superior corona radiata on FA skeleton (left)	Continuous raw	0.000247952	0.00578382	0.271167
30290_raw	High light scatter reticulocyte percentage	Continuous raw	-0.00158328	0.00573269	0.271167
20242	Fluid intelligence completion status	Categorical ordered	0.0277117	0.00588745	0.272575
20003_1140888502	Treatment/medication code: amiodarone	Categorical unordered	-0.156005	0.00614612	0.275324
23128_raw	Trunk fat mass	Continuous raw	-0.0236347	0.00612271	0.275324
25462_raw	Mean ISOVF in anterior corona radiata on FA skeleton (right)	Continuous raw	0.000240832	0.00622285	0.275324
30030_raw	Haematocrit percentage	Continuous raw	-0.0132648	0.00630391	0.275324
5160_raw	3mm regularity index (right)	Continuous raw	0.0133288	0.0063185	0.275324
25466_raw	Mean ISOVF in posterior corona radiata on FA skeleton (right)	Continuous raw	0.000336781	0.00691992	0.298024
25667_raw	Weighted-mean ICVF in tract medial lemniscus (left)	Continuous raw	0.000380783	0.0072759	0.309754
23100_raw	Whole body fat mass	Continuous raw	-0.0411942	0.00779903	0.32332
30200_raw	Neutrophill percentage	Continuous raw	-0.0375981	0.00773405	0.32332
6142_7	Current employment status: Full or part-time student	Categorical unordered	-0.0507892	0.00785644	0.32332
1757	Facial ageing	Categorical ordered	-0.0105332	0.00812965	0.32729
20426	Restless during period of worst anxiety	Categorical unordered	-0.0296317	0.00804363	0.32729
30110_raw	Platelet distribution width	Continuous raw	-0.00227844	0.00856215	0.340995
1727	Ease of skin tanning	Categorical ordered	0.00807478	0.00877315	0.345682
20002_1477	Non-cancer illness code, self-reported: psoriatic arthropathy	Categorical unordered	-0.0989923	0.00927279	0.361523
25727_raw	Weighted-mean ISOVF in tract superior thalamic radiation (left)	Continuous raw	0.000210175	0.00974192	0.375857
1538_1	Major dietary changes in the last 5 years: Yes, because of illness	Categorical unordered	-0.0140395	0.0102636	0.380143
2473	Other serious medical condition/disability diagnosed by doctor	Categorical unordered	-0.0107923	0.0101464	0.380143
25373_raw	Mean ICVF in posterior thalamic radiation on FA skeleton (left)	Continuous raw	0.00066231	0.00998417	0.380143
3404	Neck/shoulder pain for 3+ months	Categorical unordered	-0.0198466	0.0101817	0.380143
23112_raw	Leg fat mass (right)	Continuous raw	-0.00670556	0.0105921	0.380691
23119_raw	Arm fat percentage (right)	Continuous raw	-0.0319659	0.0106501	0.380691
25365_raw	Mean ICVF in retrolenticular part of internal capsule on FA skeleton (left)	Continuous raw	0.000523252	0.0106895	0.380691
25719_raw	Weighted-mean ISOVF in tract inferior longitudinal fasciculus (right)	Continuous raw	0.000221281	0.0104354	0.380691
1717	Skin colour	Categorical ordered	-0.00943199	0.0111359	0.383007
22617_3415	Job SOC coding: Musicians	Categorical unordered	-0.198725	0.0110566	0.383007
23116_raw	Leg fat mass (left)	Continuous raw	-0.00648492	0.0113217	0.383007
25729_raw	Weighted-mean ISOVF in tract uncinate fasciculus (left)	Continuous raw	0.00022756	0.0114596	0.383007
2966_raw	Age high blood pressure diagnosed	Continuous raw	-0.0700529	0.0114784	0.383007
30020_raw	Haemoglobin concentration	Continuous raw	-0.00418595	0.0110629	0.383007
5111_raw	3mm asymmetry angle (left)	Continuous raw	0.717253	0.0113381	0.383007
20003_1140927320	Treatment/medication code: dermol 500 lotion	Categorical unordered	0.245708	0.011888	0.386236
25480_raw	Mean ISOVF in superior longitudinal fasciculus on FA skeleton (right)	Continuous raw	0.000230075	0.0118362	0.386236
40006_C186	Type of cancer: ICD10: C18.6 Descending colon	Categorical unordered	-0.21862	0.0117698	0.386236
25683_raw	Weighted-mean OD in tract parahippocampal part of cingulum (left)	Continuous raw	0.000409133	0.0122954	0.392585
41203_4549	Diagnoses - main ICD9: 4549 Varicose veins of lower extremity without ulcer/inflammation	Categorical unordered	-0.0838973	0.0121898	0.392585
1309	Fresh fruit intake	Categorical ordered	0.00837219	0.0136473	0.400553
20003_1140888092	Treatment/medication code: elocon cream	Categorical unordered	0.165191	0.0129252	0.400553
20003_1141145660	Treatment/medication code: valsartan	Categorical unordered	0.0609808	0.0129803	0.400553
20111_2	Illnesses of siblings: Stroke	Categorical unordered	-0.0266017	0.0132699	0.400553
2100	Seen a psychiatrist for nerves, anxiety, tension or depression	Categorical unordered	0.0130149	0.0135386	0.400553
22601_34153170	Job coding: musician, bandsman, instrumentalist, bellringer; composer, conductor; song writer	Categorical unordered	-0.197561	0.0130018	0.400553
22613_0	Worked with paints, thinners or glues: Rarely/never	Categorical unordered	-0.0424822	0.0136625	0.400553
23123_raw	Arm fat percentage (left)	Continuous raw	-0.0314014	0.0129302	0.400553
30730_raw	Gamma glutamyltransferase	Continuous raw	-0.174746	0.0136727	0.400553
40006_C433	Type of cancer: ICD10: C43.3 Malignant melanoma of other and unspecified parts of face	Categorical unordered	-0.178822	0.0137346	0.400553
4825	Noisy workplace	Categorical ordered	-0.0176933	0.0131878	0.400553
20001_1063	Cancer code, self-reported: primary bone cancer	Categorical unordered	-0.23621	0.0140742	0.405423
41203_5742	Diagnoses - main ICD9: 5742 Calculus of gallbladder without mention of cholecystitis	Categorical unordered	-0.165824	0.0141205	0.405423
24003_raw	Nitrogen dioxide air pollution; 2010	Continuous raw	0.0300048	0.0143684	0.409369
40001_C221	Underlying (primary) cause of death: ICD10: C22.1 Intrahepatic bile duct carcinoma	Categorical unordered	0.187477	0.0146275	0.413569
22601_35203279	Job coding: judge's or barrister's clerk, conveyancer, data protection officer, legal assistant or executive, coroner's officer, land registrar, tribunal member	Categorical unordered	-0.210095	0.0148666	0.417022
25892_raw	Volume of grey matter in Brain-Stem	Continuous raw	-11.2954	0.0150549	0.417022
5086_raw	Cylindrical power (left)	Continuous raw	-0.00595218	0.0150874	0.417022
5097_raw	6mm weak meridian (left)	Continuous raw	0.0132484	0.0153452	0.421006
1508_2	Coffee type: Instant coffee	Categorical unordered	-0.00922936	0.0156844	0.425234
20002_1256	Non-cancer illness code, self-reported: acute infective polyneuritis/guillain-barre syndrome	Categorical unordered	-0.190524	0.015979	0.425234
20111_12	Illnesses of siblings: Severe depression	Categorical unordered	0.0178245	0.0159272	0.425234
20262	Myopia diagnosis	Categorical ordered	0.0187352	0.0165326	0.425234
20550_1	Activities undertaken to treat anxiety: Talking therapies, such as psychotherapy, counselling, group therapy or CBT	Categorical unordered	0.0231148	0.0161444	0.425234
2247_1	Hearing difficulty/problems: Yes	Categorical unordered	-0.00950391	0.0164058	0.425234
22617_3520	Job SOC coding: Legal associate professionals	Categorical unordered	-0.204534	0.0164403	0.425234
30860_raw	Total protein	Continuous raw	-0.0171901	0.0163742	0.425234
41248_6007	Destinations on discharge from hospital (recoded): Transfer within NHS provider: Geriatrics	Categorical unordered	-0.178538	0.0157909	0.425234
1458	Cereal intake	Categorical ordered	0.00756714	0.0173095	0.425677
20003_1140861138	Treatment/medication code: adizem-60 m/r tablet	Categorical unordered	0.134762	0.0168971	0.425677
20003_1141153032	Treatment/medication code: zanidip 10mg tablet	Categorical unordered	0.188253	0.0180857	0.425677
20003_1141171948	Treatment/medication code: adcal 600mg chewable tablet	Categorical unordered	-0.0739942	0.0177655	0.425677
2247_0	Hearing difficulty/problems: No	Categorical unordered	0.00936757	0.0179787	0.425677
22601_41423445	Job coding: emergency services control room/radio operator/officer	Categorical unordered	-0.188823	0.0174776	0.425677
23104_raw	Body mass index (BMI)	Continuous raw	-0.0188912	0.0173472	0.425677
24500_raw	Greenspace percentage, buffer 1000m	Continuous raw	-0.0910826	0.0180724	0.425677
25473_raw	Mean ISOVF in external capsule on FA skeleton (left)	Continuous raw	0.000196784	0.0179921	0.425677
25765_raw	90th percentile of BOLD effect (in group-defined mask) for faces-shapes contrast	Continuous raw	-0.00806002	0.0180006	0.425677
40006_C443	Type of cancer: ICD10: C44.3 Skin of other and unspecified parts of face	Categorical unordered	-0.033654	0.0181588	0.425677
41203_4709	Diagnoses - main ICD9: 4709 Deflected nasal septum	Categorical unordered	-0.152017	0.0171527	0.425677
5110_raw	6mm asymmetry angle (left)	Continuous raw	0.709325	0.0170521	0.425677
5610_3	Which eye(s) affected by presbyopia: Both eyes	Categorical unordered	0.0435783	0.0169869	0.425677
20258_raw	FEV1/ FVC ratio Z-score	Continuous raw	0.00388957	0.0184227	0.427614
30630_raw	Apolipoprotein A	Continuous raw	0.00104681	0.0184724	0.427614
23052	VZV seropositivity for Varicella Zoster Virus	Categorical unordered	0.108629	0.0186097	0.428117
20001_1024	Cancer code, self-reported: liver/hepatocellular cancer	Categorical unordered	-0.203106	0.0192301	0.439659
20003_1140863202	Treatment/medication code: temazepam	Categorical unordered	-0.0863853	0.0199227	0.445913
20118_6	Home area population density - urban or rural: England/Wales - Town and Fringe - less sparse	Categorical unordered	-0.0152387	0.0203623	0.445913
20427	Frequent trouble falling or staying asleep during worst period of anxiety	Categorical unordered	-0.0323226	0.0207049	0.445913
2217_raw	Age started wearing glasses or contact lenses	Continuous raw	-0.069182	0.0206839	0.445913
23035	tarp-D F1 antigen for Chlamydia trachomatis	Categorical ordered	0.0516403	0.020614	0.445913
24006_raw	Particulate matter air pollution (pm2.5); 2010	Continuous raw	0.00420394	0.0196944	0.445913
25420_raw	Mean OD in posterior thalamic radiation on FA skeleton (right)	Continuous raw	0.00016869	0.020828	0.445913
25723_raw	Weighted-mean ISOVF in tract posterior thalamic radiation (left)	Continuous raw	0.00031205	0.0201549	0.445913
4946	FI2 : identify largest number	Categorical unordered	0.0766747	0.0199454	0.445913
6164_4	Types of physical activity in last 4 weeks: Light DIY (eg: pruning, watering the lawn)	Categorical unordered	0.00781412	0.0205846	0.445913
680_3	Own or rent accommodation lived in: Rent - from local authority, local council, housing association	Categorical unordered	-0.0174422	0.020794	0.445913
5109_raw	6mm asymmetry angle (right)	Continuous raw	1.3336	0.0210345	0.447745
135	Number of self-reported non-cancer illnesses	Categorical ordered	-0.00728919	0.0221523	0.453303
20003_1140876146	Treatment/medication code: rhinocort 50micrograms nasal spray	Categorical unordered	-0.190768	0.0215635	0.453303
25464_raw	Mean ISOVF in superior corona radiata on FA skeleton (right)	Continuous raw	0.000213979	0.0221294	0.453303
2877_3	Type of tobacco previously smoked: Cigars or pipes	Categorical unordered	-0.0375084	0.0220518	0.453303
41248_7003	Destinations on discharge from hospital (recoded): Nursing, residential care, group home: Non-NHS	Categorical unordered	-0.0879957	0.0217168	0.453303
4200_raw	Position of the shoulder on the pulse waveform	Continuous raw	-0.0313524	0.0219775	0.453303
6142_100	Current employment status: None of the above	Categorical unordered	-0.0555882	0.0218231	0.453303
21039	Severity of current abdominal distension/tightness	Categorical ordered	-0.0230275	0.0229334	0.45914
25141_raw	Mean MD in cingulum hippocampus on FA skeleton (left)	Continuous raw	-5.03054e-07	0.0228632	0.45914
25718_raw	Weighted-mean ISOVF in tract inferior longitudinal fasciculus (left)	Continuous raw	0.00018497	0.0226394	0.45914
30250_raw	Reticulocyte count	Continuous raw	-0.000150148	0.0228817	0.45914
100001_raw	Food weight	Continuous raw	-4.52077	0.0233183	0.461854
21047	Number of weeks (in the last year) at work suffering because of IBS	Categorical ordered	-0.0599001	0.0232855	0.461854
20003_1140872112	Treatment/medication code: epanutin 25mg capsule	Categorical unordered	0.139653	0.0241136	0.463409
20003_1140879792	Treatment/medication code: terbutaline	Categorical unordered	0.0971319	0.0241241	0.463409
21070_1	Speed of onset of IBS symptoms: Came on gradually	Categorical unordered	0.0362399	0.023641	0.463409
22617_9241	Job SOC coding: Security guards and related occupations	Categorical unordered	0.130645	0.0240723	0.463409
25169_raw	Mean MO in anterior limb of internal capsule on FA skeleton (left)	Continuous raw	0.000646701	0.0241475	0.463409
5855_2	Which eye(s) affected by astigmatism: Left eye	Categorical unordered	0.0631505	0.0241258	0.463409
25452_raw	Mean ISOVF in superior cerebellar peduncle on FA skeleton (right)	Continuous raw	0.00031497	0.0246315	0.46522
25817_raw	Volume of grey matter in Superior Parietal Lobule (right)	Continuous raw	11.5192	0.0246424	0.46522
41248_1000	Destinations on discharge from hospital (recoded): Usual Place of residence	Categorical unordered	-0.00963698	0.0247443	0.46522
41286_raw	Mother age on date of delivery	Continuous raw	0.078142	0.0244356	0.46522
1031	Frequency of friend/family visits	Categorical ordered	0.0068157	0.0250663	0.467056
22617_7211	Job SOC coding: Call centre agents/operators	Categorical unordered	0.0812871	0.0250942	0.467056
40006_C221	Type of cancer: ICD10: C22.1 Intrahepatic bile duct carcinoma	Categorical unordered	0.207436	0.0254376	0.47108
22601_92413455	Job coding: security guard/officer, night watchman, store detective, private detective, bodyguard, gateman, door keeper, cctv operator, patrolman	Categorical unordered	0.13323	0.0257854	0.471312
25375_raw	Mean ICVF in sagittal stratum on FA skeleton (left)	Continuous raw	0.000537956	0.0258319	0.471312
30150	Eosinophill count	Categorical ordered	-0.0070872	0.025613	0.471312
25237_raw	Mean L1 in cingulum hippocampus on FA skeleton (left)	Continuous raw	-7.48203e-07	0.0260602	0.473147
1050	Time spend outdoors in summer	Categorical ordered	-0.00748371	0.0268095	0.473377
1950	Sensitivity / hurt feelings	Categorical unordered	0.00771138	0.0268634	0.473377
20002_1417	Non-cancer illness code, self-reported: nasal polyps	Categorical unordered	-0.0562393	0.0270953	0.473377
20003_1141172924	Treatment/medication code: desloratadine	Categorical unordered	0.102568	0.0269728	0.473377
20003_1197	Treatment/medication code: evening primrose oil product	Categorical unordered	0.0787354	0.0267173	0.473377
20548_6	Manifestations of mania or irritability: I was more creative or had more ideas than usual	Categorical unordered	-0.040784	0.0267173	0.473377
25468_raw	Mean ISOVF in posterior thalamic radiation on FA skeleton (right)	Continuous raw	0.000241195	0.0263591	0.473377
6160_100	Leisure/social activities: None of the above	Categorical unordered	-0.00810602	0.0267595	0.473377
20003_1140888538	Treatment/medication code: zinc product	Categorical unordered	0.0453836	0.0278879	0.477471
20534	Sleeping too much	Categorical unordered	0.0259166	0.0278518	0.477471
25374_raw	Mean ICVF in sagittal stratum on FA skeleton (right)	Continuous raw	0.00056705	0.0279742	0.477471
25481_raw	Mean ISOVF in superior longitudinal fasciculus on FA skeleton (left)	Continuous raw	0.000177417	0.0274917	0.477471
25494_raw	Weighted-mean FA in tract parahippocampal part of cingulum (left)	Continuous raw	-0.000402935	0.0279476	0.477471
25722_raw	Weighted-mean ISOVF in tract medial lemniscus (right)	Continuous raw	0.000360279	0.0281154	0.477679
20003_1140860728	Treatment/medication code: quinapril	Categorical unordered	0.180762	0.0285468	0.482794
20003_1141182632	Treatment/medication code: spiriva 18micrograms inhalation capsule	Categorical unordered	-0.0974234	0.0287963	0.484801
20002_1387	Non-cancer illness code, self-reported: hayfever/allergic rhinitis	Categorical unordered	0.0155849	0.0308902	0.488419
20003_1140909936	Treatment/medication code: indometacin	Categorical unordered	0.139652	0.0313491	0.488419
20459	General happiness with own health	Categorical ordered	-0.0118042	0.0293027	0.488419
20548_1	Manifestations of mania or irritability: I was more talkative than usual	Categorical unordered	-0.030406	0.0299191	0.488419
2178	Overall health rating	Categorical ordered	-0.00708642	0.0305597	0.488419
22601_71113328	Job coding: sales assistant, retail/shop assistant, counter assistant, sub post office assistant, takeaway food worker	Categorical unordered	-0.0335105	0.0292898	0.488419
23120_raw	Arm fat mass (right)	Continuous raw	-0.00224122	0.0296837	0.488419
25168_raw	Mean MO in anterior limb of internal capsule on FA skeleton (right)	Continuous raw	0.00063415	0.0313849	0.488419
25354_raw	Mean ICVF in inferior cerebellar peduncle on FA skeleton (right)	Continuous raw	0.000378253	0.0301133	0.488419
25381_raw	Mean ICVF in cingulum hippocampus on FA skeleton (left)	Continuous raw	0.000416685	0.030549	0.488419
25431_raw	Mean OD in fornix cres+stria terminalis on FA skeleton (left)	Continuous raw	0.000303841	0.0311167	0.488419
25484_raw	Mean ISOVF in uncinate fasciculus on FA skeleton (right)	Continuous raw	-0.000172529	0.0310807	0.488419
25664_raw	Weighted-mean ICVF in tract inferior longitudinal fasciculus (left)	Continuous raw	0.000433633	0.0308075	0.488419
40006_C444	Type of cancer: ICD10: C44.4 Skin of scalp and neck	Categorical unordered	-0.0666531	0.0304863	0.488419
41203_8020	Diagnoses - main ICD9: 8020 Fracture of nasal bones, closed	Categorical unordered	0.215624	0.0297332	0.488419
5096_raw	3mm weak meridian (left)	Continuous raw	0.010851	0.0313598	0.488419
5832_1	Which eye(s) affected by hypermetropia (long sight): Right eye	Categorical unordered	-0.0678171	0.0308734	0.488419
6139_100	Gas or solid-fuel cooking/heating: None of the above	Categorical unordered	0.00951118	0.0308475	0.488419
40001_C800	Underlying (primary) cause of death: ICD10: C80.0 Malignant neoplasm, primary site unknown, so stated	Categorical unordered	-0.20533	0.0318547	0.493657
20549_1	Substances taken for anxiety: Unprescribed medication (more than once)	Categorical unordered	-0.0431899	0.0324954	0.499406
5133_raw	6mm strong meridian (right)	Continuous raw	0.0118532	0.0324363	0.499406
22609_2	Workplace very dusty: Often	Categorical unordered	-0.0234849	0.0328026	0.502044
20002_1191	Non-cancer illness code, self-reported: gastrointestinal bleeding	Categorical unordered	-0.186674	0.0333417	0.50269
20002_1238	Non-cancer illness code, self-reported: pituitary adenoma/tumour	Categorical unordered	-0.14201	0.0348807	0.50269
20003_1140927730	Treatment/medication code: epaderm ointment	Categorical unordered	0.14645	0.0342316	0.50269
20127_raw	Neuroticism score	Continuous raw	0.0125662	0.0347319	0.50269
22601_11843115	Job coding: social services manager, community care manager, welfare services manager	Categorical unordered	-0.0788646	0.0344718	0.50269
22617_1184	Job SOC coding: Social services managers	Categorical unordered	-0.078129	0.0345086	0.50269
25135_raw	Mean MD in sagittal stratum on FA skeleton (left)	Continuous raw	-5.03067e-07	0.034291	0.50269
25327_raw	Mean L3 in sagittal stratum on FA skeleton (left)	Continuous raw	-5.34463e-07	0.0347006	0.50269
25467_raw	Mean ISOVF in posterior corona radiata on FA skeleton (left)	Continuous raw	0.000236642	0.0331527	0.50269
25552_raw	Weighted-mean MO in tract forceps major	Continuous raw	-0.000464384	0.0346526	0.50269
25665_raw	Weighted-mean ICVF in tract inferior longitudinal fasciculus (right)	Continuous raw	0.000423105	0.034096	0.50269
25862_raw	Volume of grey matter in Frontal Operculum Cortex (left)	Continuous raw	3.00031	0.0342285	0.50269
3146_raw	Speed of sound through heel	Continuous raw	-0.159617	0.0348491	0.50269
3148_raw	Heel bone mineral density (BMD)	Continuous raw	-0.000618671	0.0334618	0.50269
4194_raw	Pulse rate	Continuous raw	-0.063799	0.0331051	0.50269
21001_raw	Body mass index (BMI)	Continuous raw	-0.0166232	0.0356587	0.511912
1428_0	Spread type: Never/rarely use spread	Categorical unordered	0.0114973	0.0387612	0.512708
20002_1414	Non-cancer illness code, self-reported: throat or larynx disorder	Categorical unordered	-0.119359	0.0363579	0.512708
20002_1649	Non-cancer illness code, self-reported: fracture shaft of femur	Categorical unordered	0.146077	0.0388415	0.512708
20079_7	Day-of-week questionnaire completion requested: Sunday	Categorical unordered	-0.188913	0.0375238	0.512708
22601_11423230	Job coding: customer care/relations manager, help desk manager	Categorical unordered	-0.102853	0.0381159	0.512708
22601_24433109	Job coding: probation officer, community service officer	Categorical unordered	-0.156755	0.0367729	0.512708
22601_81252835	Job coding: metal working machine operator, fettler, grinder, metal cutter, metal machinist, metal polisher, press operator, shot blaster, tool room machinist	Categorical unordered	-0.18487	0.0367563	0.512708
22617_1134	Job SOC coding: Advertising and public relations managers	Categorical unordered	0.0848226	0.0388466	0.512708
22617_7111	Job SOC coding: Sales and retail assistants	Categorical unordered	-0.0317548	0.0369327	0.512708
22617_9221	Job SOC coding: Hospital porters	Categorical unordered	-0.183156	0.0385733	0.512708
25216_raw	Mean L1 in anterior limb of internal capsule on FA skeleton (right)	Continuous raw	5.7831e-07	0.0383681	0.512708
25586_raw	Weighted-mean L1 in tract medial lemniscus (left)	Continuous raw	7.09051e-07	0.037214	0.512708
25697_raw	Weighted-mean OD in tract posterior thalamic radiation (right)	Continuous raw	0.000135079	0.0371863	0.512708
25702_raw	Weighted-mean OD in tract uncinate fasciculus (left)	Continuous raw	0.000209353	0.038898	0.512708
25706_raw	Weighted-mean ISOVF in tract anterior thalamic radiation (left)	Continuous raw	0.000193425	0.0386976	0.512708
25739_raw	Discrepancy between rfMRI brain image and T1 brain image	Continuous raw	-0.000789608	0.0383608	0.512708
25913_raw	Volume of grey matter in Vermis VIIIb Cerebellum	Continuous raw	-1.00866	0.0375783	0.512708
3147_raw	Heel quantitative ultrasound index (QUI), direct entry	Continuous raw	-0.0957988	0.0381207	0.512708
4124_raw	Heel bone mineral density (BMD) (right)	Continuous raw	-0.000734006	0.0380894	0.512708
5098_raw	6mm weak meridian (right)	Continuous raw	0.0113624	0.0365605	0.512708
6179_4	Mineral and other dietary supplements: Zinc	Categorical unordered	0.0178054	0.0374868	0.512708
728	Number of vehicles in household	Categorical ordered	-0.0065879	0.0359025	0.512708
78_raw	Heel bone mineral density (BMD) T-score, automated	Continuous raw	-0.00540906	0.0380956	0.512708
20003_1141176570	Treatment/medication code: fosamax 5mg tablet	Categorical unordered	-0.100512	0.0394532	0.517401
22601_41342670	Job coding: road transport/traffic clerk, distribution clerk/controller, shipping clerk/controller, fleet controller/administrator, traffic officer (road haulage)	Categorical unordered	0.1407	0.0395335	0.517401
22601_72113242	Job coding: call centre operator, sales order clerk, telephone adviser	Categorical unordered	0.0782087	0.0399861	0.521482
20003_1141166294	Treatment/medication code: leflunomide	Categorical unordered	-0.169195	0.0403765	0.524726
20002_1220	Non-cancer illness code, self-reported: diabetes	Categorical unordered	-0.0178175	0.0406377	0.525488
25372_raw	Mean ICVF in posterior thalamic radiation on FA skeleton (right)	Continuous raw	0.000532148	0.0407189	0.525488
2654_9	Non-butter spread type details: Other type of spread/margarine	Categorical unordered	-0.0254434	0.0409228	0.526286
20003_1141192916	Treatment/medication code: rino clenil 50micrograms nasal spray	Categorical unordered	-0.0791081	0.0413734	0.527958
20552_2	Behavioural and miscellaneous addictions: A behaviour	Categorical unordered	-0.0593384	0.0412501	0.527958
25383_raw	Mean ICVF in fornix cres+stria terminalis on FA skeleton (left)	Continuous raw	0.00041707	0.0415847	0.527958
6159_6	Pain type(s) experienced in last month: Hip pain	Categorical unordered	-0.0108621	0.041623	0.527958
26412_raw	Employment score (England)	Continuous raw	-0.000212677	0.0418377	0.52887
30830_raw	SHBG	Continuous raw	0.0912134	0.0421931	0.531549
20003_1140923484	Treatment/medication code: topiramate	Categorical unordered	-0.147126	0.0426964	0.532571
20084_477	Vitamin and/or mineral supplement use: Vitamin B12	Categorical unordered	-0.0636355	0.0428214	0.532571
25472_raw	Mean ISOVF in external capsule on FA skeleton (right)	Continuous raw	0.000181063	0.0427099	0.532571
5108_raw	3mm asymmetry angle (right)	Continuous raw	0.797031	0.0429932	0.532571
6157_4	Why stopped smoking: Financial reasons	Categorical unordered	0.0160205	0.0429485	0.532571
20090_364	Type of fat/oil used in cooking: Lard	Categorical unordered	-0.0888304	0.0433107	0.534716
20003_1140884464	Treatment/medication code: dihydrocodeine	Categorical unordered	-0.0570176	0.0434838	0.53507
20003_1140867490	Treatment/medication code: lithium product	Categorical unordered	0.109476	0.0440546	0.538776
20003_1140871196	Treatment/medication code: lodine 200mg tablet	Categorical unordered	-0.165247	0.0441188	0.538776
22620_1	Job involved shift work: Yes	Categorical unordered	0.0150432	0.0443669	0.538776
25548_raw	Weighted-mean MO in tract parahippocampal part of cingulum (left)	Continuous raw	-0.000800407	0.0443637	0.538776
102_raw	Pulse rate, automated reading	Continuous raw	-0.0380386	0.0466196	0.539391
20074_raw	Home location at assessment - east co-ordinate (rounded)	Continuous raw	205.909	0.0483496	0.539391
20417	Tense, sore, or aching muscles during worst period of anxiety	Categorical unordered	-0.0226395	0.0481467	0.539391
20419	Difficulty concentrating during worst period of anxiety	Categorical unordered	-0.0250261	0.0482668	0.539391
20536_1	Weight change during worst episode of depression: Gained weight	Categorical unordered	-0.0225108	0.0472268	0.539391
22608_2	Workplace very hot: Often	Categorical unordered	-0.0212086	0.0462517	0.539391
22611_0	Workplace had a lot of cigarette smoke from other people smoking: Rarely/never	Categorical unordered	-0.018949	0.0476933	0.539391
2296	Falls in the last year	Categorical ordered	-0.00834075	0.0478358	0.539391
2443	Diabetes diagnosed by doctor	Categorical unordered	-0.0157429	0.0464145	0.539391
25007_raw	Volume of white matter (normalised for head size)	Continuous raw	-451.907	0.0461747	0.539391
25148_raw	Mean MD in uncinate fasciculus on FA skeleton (right)	Continuous raw	-3.91329e-07	0.044765	0.539391
25421_raw	Mean OD in posterior thalamic radiation on FA skeleton (left)	Continuous raw	0.000136104	0.0464394	0.539391
25505_raw	Weighted-mean FA in tract medial lemniscus (left)	Continuous raw	0.000299577	0.0477545	0.539391
25587_raw	Weighted-mean L1 in tract medial lemniscus (right)	Continuous raw	6.97847e-07	0.0470325	0.539391
25710_raw	Weighted-mean ISOVF in tract parahippocampal part of cingulum (left)	Continuous raw	0.000488393	0.0459316	0.539391
25900_raw	Volume of grey matter in Crus I Cerebellum (left)	Continuous raw	-17.1636	0.0479837	0.539391
2644	Light smokers, at least 100 smokes in lifetime	Categorical unordered	-0.0129815	0.0458942	0.539391
30170	Nucleated red blood cell count	Categorical ordered	0.0363507	0.0477246	0.539391
30230	Nucleated red blood cell percentage	Categorical ordered	0.0363294	0.0480073	0.539391
3571	Back pain for 3+ months	Categorical unordered	-0.0143033	0.0469389	0.539391
40006_D45	Type of cancer: ICD10: D45 Polycythaemia vera	Categorical unordered	0.177023	0.046985	0.539391
41203_5997	Diagnoses - main ICD9: 5997 Haematuria	Categorical unordered	0.162905	0.0449887	0.539391
41248_6000	Destinations on discharge from hospital (recoded): Transfer within NHS provider	Categorical unordered	-0.0321735	0.0469325	0.539391
5103_raw	3mm weak meridian angle (left)	Continuous raw	-0.439905	0.0461128	0.539391
5112_raw	3mm cylindrical power angle (left)	Continuous raw	-0.440775	0.0457815	0.539391
6159_2	Pain type(s) experienced in last month: Facial pain	Categorical unordered	0.0249891	0.045844	0.539391
845	Age completed full time education	Categorical ordered	0.00768391	0.0458148	0.539391
2010	Suffer from 'nerves'	Categorical unordered	0.00823961	0.0486696	0.53971
20118_16	Home area population density - urban or rural: Scotland - Accessible Rural	Categorical unordered	-0.057306	0.0485775	0.53971
137	Number of treatments/medications taken	Categorical ordered	-0.00614971	0.04938	0.545953
20003_1140909702	Treatment/medication code: sulfasalazine	Categorical unordered	-0.0754037	0.0497115	0.547983
20003_1140888172	Treatment/medication code: mometasone	Categorical unordered	-0.0751346	0.0503471	0.550169
20003_1141179974	Treatment/medication code: cozaar 25mg tablet	Categorical unordered	-0.0973065	0.0503555	0.550169
2754_raw	Age at first live birth	Continuous raw	0.024253	0.0501973	0.550169
20003_1141200322	Treatment/medication code: solifenacin	Categorical unordered	0.0841504	0.0507284	0.552613
1369	Beef intake	Categorical ordered	-0.00611138	0.0510505	0.553422
20501	Ever had period of mania / excitability	Categorical unordered	-0.0290068	0.0511015	0.553422
1618	Alcohol usually taken with meals	Categorical unordered	0.0101208	0.0516669	0.556501
25687_raw	Weighted-mean OD in tract forceps major	Continuous raw	0.00012728	0.0519868	0.556501
25707_raw	Weighted-mean ISOVF in tract anterior thalamic radiation (right)	Continuous raw	0.000170423	0.0519522	0.556501
4924	Attempted fluid intelligence (FI) test.	Categorical unordered	-0.0505493	0.0519164	0.556501
20003_1141172918	Treatment/medication code: celluvisc 1% single-use eye drops	Categorical unordered	0.1196	0.0525302	0.556666
20090_396	Type of fat/oil used in cooking: Other type fat	Categorical unordered	-0.096336	0.052342	0.556666
22607_0	Workplace very cold: Rarely/never	Categorical unordered	-0.0181755	0.0524483	0.556666
23124_raw	Arm fat mass (left)	Continuous raw	-0.00223238	0.0526034	0.556666
20090_352	Type of fat/oil used in cooking: Cooking fat unknown	Categorical unordered	0.0226256	0.0540016	0.557136
20423	Keyed up or on edge during worst period of anxiety	Categorical unordered	-0.0259728	0.0535791	0.557136
20540	Multiple worries during worst period of anxiety	Categorical unordered	0.024285	0.0534541	0.557136
21021_raw	Pulse wave Arterial Stiffness index	Continuous raw	-0.0199562	0.0534233	0.557136
22601_41313272	Job coding: filing clerk, records assistant/clerk	Categorical unordered	-0.084789	0.0537092	0.557136
25009_raw	Volume of brain, grey+white matter (normalised for head size)	Continuous raw	-678.055	0.0538366	0.557136
25292_raw	Mean L2 in uncinate fasciculus on FA skeleton (right)	Continuous raw	-5.13467e-07	0.0534789	0.557136
25456_raw	Mean ISOVF in anterior limb of internal capsule on FA skeleton (right)	Continuous raw	0.000251092	0.0532595	0.557136
40001_I259	Underlying (primary) cause of death: ICD10: I25.9 Chronic ischaemic heart disease, unspecified	Categorical unordered	-0.0904652	0.0538664	0.557136
1628	Alcohol intake versus 10 years previously	Categorical ordered	0.00630152	0.0547064	0.560629
20003_1140872228	Treatment/medication code: gabapentin	Categorical unordered	-0.0474599	0.0552111	0.560629
20404	Ever physically dependent on alcohol	Categorical unordered	0.08511	0.0557025	0.560629
24506_raw	Natural environment percentage, buffer 1000m	Continuous raw	-0.0815691	0.0553114	0.560629
25162_raw	Mean MO in inferior cerebellar peduncle on FA skeleton (right)	Continuous raw	-0.00104607	0.05554	0.560629
25356_raw	Mean ICVF in superior cerebellar peduncle on FA skeleton (right)	Continuous raw	0.000280716	0.0545278	0.560629
30260_raw	Mean reticulocyte volume	Continuous raw	-0.0252794	0.0556739	0.560629
4079_raw	Diastolic blood pressure, automated reading	Continuous raw	-0.0323483	0.055587	0.560629
41205_V587	Diagnoses - secondary ICD9: V587 Other endoscopy with no abnormality found	Categorical unordered	0.172892	0.0552723	0.560629
23098_raw	Weight	Continuous raw	-0.0451415	0.0560992	0.56157
6147_5	Reason for glasses/contact lenses: For a 'squint' or 'turn' in an eye since childhood (called 'strabismus')	Categorical unordered	-0.0487718	0.056017	0.56157
1259	Smoking/smokers in household	Categorical ordered	-0.0111261	0.0563729	0.562789
20003_1140861958	Treatment/medication code: simvastatin	Categorical unordered	-0.0103798	0.0567181	0.563156
25376_raw	Mean ICVF in external capsule on FA skeleton (right)	Continuous raw	0.000318058	0.0568659	0.563156
25592_raw	Weighted-mean L1 in tract superior thalamic radiation (left)	Continuous raw	4.40812e-07	0.0567191	0.563156
30820_raw	Rheumatoid factor	Continuous raw	-0.214309	0.0570197	0.563174
1970	Nervous feelings	Categorical unordered	0.00760559	0.0579493	0.566315
20002_1406	Non-cancer illness code, self-reported: muscle or soft tissue injuries	Categorical unordered	0.0373629	0.0577128	0.566315
22601_23193429	Job coding: day nursery manager or owner	Categorical unordered	-0.179156	0.0579106	0.566315
23007_raw	pp150 Nter antigen for Human Cytomegalovirus	Continuous raw	-43.5859	0.0577427	0.566315
20003_1141192740	Treatment/medication code: ezetrol 10mg tablet	Categorical unordered	0.0742169	0.058122	0.566508
26422_raw	Access to services score (Wales)	Continuous raw	0.208555	0.058566	0.569337
20003_1140867878	Treatment/medication code: sertraline	Categorical unordered	0.0488676	0.0596057	0.571492
20118_11	Home area population density - urban or rural: Scotland - Large Urban Area	Categorical unordered	-0.01592	0.0593065	0.571492
20183	FI10 : arithmetic sequence recognition	Categorical unordered	-0.0398563	0.0595231	0.571492
22617_2443	Job SOC coding: Probation officers	Categorical unordered	-0.122325	0.0596385	0.571492
25800_raw	Volume of grey matter in Superior Temporal Gyrus, posterior division (left)	Continuous raw	-5.1146	0.059632	0.571492
6149_6	Mouth/teeth dental problems: Dentures	Categorical unordered	-0.0088122	0.0597135	0.571492
6020_32	Completion status of test: Participant reported chest-pain and/or other discomfort	Categorical unordered	-0.13431	0.0601556	0.57424
30160	Basophill count	Categorical ordered	-0.00599178	0.0605167	0.576201
129_raw	Place of birth in UK - north co-ordinate	Continuous raw	-380.755	0.060705	0.576513
25713_raw	Weighted-mean ISOVF in tract corticospinal tract (right)	Continuous raw	0.000179186	0.0616948	0.584414
5104_raw	3mm strong meridian angle (left)	Continuous raw	0.228874	0.0621491	0.58579
5159_raw	3mm asymmetry index (right)	Continuous raw	0.0449417	0.0621564	0.58579
4120_raw	Heel broadband ultrasound attenuation (right)	Continuous raw	-0.091926	0.062368	0.586293
20002_1081	Non-cancer illness code, self-reported: stroke	Categorical unordered	-0.0270152	0.0647502	0.587055
20097_1	Size of rose wine glass drunk: small (125ml)	Categorical unordered	0.0818503	0.0628421	0.587055
20150_raw	Forced expiratory volume in 1-second (FEV1), Best measure	Continuous raw	-0.00199951	0.0646739	0.587055
20530	Witnessed sudden violent death	Categorical unordered	-0.016085	0.0633882	0.587055
22601_11222591	Job coding: manager in construction, clerk of works, site manager, contracts manager, highways manager	Categorical unordered	0.0587389	0.0640824	0.587055
22601_21212592	Job coding: civil engineer	Categorical unordered	-0.0847659	0.0648265	0.587055
22601_32113072	Job coding: nurse (of any kind, at any level)	Categorical unordered	0.0281561	0.0626137	0.587055
22607_1	Workplace very cold: Sometimes	Categorical unordered	0.012415	0.0647262	0.587055
24503_raw	Greenspace percentage, buffer 300m	Continuous raw	-0.0776842	0.064612	0.587055
25461_raw	Mean ISOVF in retrolenticular part of internal capsule on FA skeleton (left)	Continuous raw	0.000198383	0.0638156	0.587055
25593_raw	Weighted-mean L1 in tract superior thalamic radiation (right)	Continuous raw	4.44234e-07	0.0633993	0.587055
2654_6	Non-butter spread type details: Olive oil based spread (eg: Bertolli)	Categorical unordered	0.00989124	0.0646675	0.587055
30240_raw	Reticulocyte percentage	Continuous raw	-0.00283566	0.0638619	0.587055
3063_raw	Forced expiratory volume in 1-second (FEV1)	Continuous raw	-0.0018234	0.0641655	0.587055
6159_7	Pain type(s) experienced in last month: Knee pain	Categorical unordered	-0.00762284	0.0634611	0.587055
20002_1455	Non-cancer illness code, self-reported: chronic skin ulcers	Categorical unordered	0.175096	0.0653936	0.589308
25792_raw	Volume of grey matter in Inferior Frontal Gyrus, pars opercularis (left)	Continuous raw	5.5687	0.0652556	0.589308
20003_1140865578	Treatment/medication code: mesalazine	Categorical unordered	-0.0823778	0.0677329	0.590282
20003_1140879818	Treatment/medication code: metoprolol	Categorical unordered	-0.071097	0.0668537	0.590282
20003_1141164086	Treatment/medication code: salmeterol+fluticasone propionate	Categorical unordered	0.0732915	0.0672557	0.590282
20003_1141173328	Treatment/medication code: ursodeoxycholic acid	Categorical unordered	-0.173052	0.0673665	0.590282
2149	Lifetime number of sexual partners	Categorical ordered	0.0063742	0.0667656	0.590282
22617_8212	Job SOC coding: Van drivers	Categorical unordered	0.0657917	0.0668853	0.590282
25149_raw	Mean MD in uncinate fasciculus on FA skeleton (left)	Continuous raw	-4.23824e-07	0.0676551	0.590282
25155_raw	Mean MO in body of corpus callosum on FA skeleton	Continuous raw	-0.000394845	0.0658696	0.590282
25229_raw	Mean L1 in posterior thalamic radiation on FA skeleton (left)	Continuous raw	-7.04586e-07	0.0665829	0.590282
26414_raw	Education score (England)	Continuous raw	-0.0523048	0.0665862	0.590282
3089	Caffeine drink within last hour	Categorical unordered	-0.0224565	0.0668063	0.590282
49_raw	Hip circumference	Continuous raw	-0.0279382	0.0672926	0.590282
6138_3	Qualifications: O levels/GCSEs or equivalent	Categorical unordered	0.00627866	0.0677115	0.590282
6147_1	Reason for glasses/contact lenses: For short-sightedness, i.e. only or mainly for distance viewing such as driving, cinema etc (called 'myopia')	Categorical unordered	0.0112533	0.0672113	0.590282
22601_82122605	Job coding: van driver, delivery driver, courier driver	Categorical unordered	0.0665336	0.0683319	0.59033
22617_3211	Job SOC coding: Nurses	Categorical unordered	0.0270603	0.0681625	0.59033
22617_8125	Job SOC coding: Metal working machine operatives	Categorical unordered	-0.158248	0.0682427	0.59033
25030_raw	Median T2star in putamen (left)	Continuous raw	-0.0511497	0.0683759	0.59033
25080_raw	Mean FA in superior corona radiata on FA skeleton (right)	Continuous raw	0.00027062	0.068576	0.590681
25389_raw	Mean ICVF in uncinate fasciculus on FA skeleton (left)	Continuous raw	0.000348515	0.0687866	0.59112
20154_raw	Forced expiratory volume in 1-second (FEV1), predicted percentage	Continuous raw	-0.0895145	0.0694482	0.592638
25709_raw	Weighted-mean ISOVF in tract cingulate gyrus part of cingulum (right)	Continuous raw	0.000169285	0.0695701	0.592638
3144_raw	Heel Broadband ultrasound attenuation, direct entry	Continuous raw	-0.0734003	0.0692457	0.592638
5119_raw	3mm cylindrical power (left)	Continuous raw	0.00412448	0.0696033	0.592638
20001_1032	Cancer code, self-reported: brain cancer / primary malignant brain tumour	Categorical unordered	-0.139793	0.0709978	0.594389
20003_99999	Treatment/medication code: Free-text entry, unable to be coded	Categorical unordered	-0.0167592	0.0708538	0.594389
20118_8	Home area population density - urban or rural: England/Wales - Hamlet and Isolated Dwelling - less sparse	Categorical unordered	0.0205717	0.0710969	0.594389
21051	Degree bothered by headaches in the last 3 months	Categorical ordered	0.010509	0.0700935	0.594389
22601_61143103	Job coding: houseparent, child careworker, residential warden, sheltered accommodation warden, foster parent	Categorical unordered	-0.0727869	0.0704044	0.594389
22612_1	Worked with materials containing asbestos: Sometimes	Categorical unordered	-0.0217265	0.0712533	0.594389
25716_raw	Weighted-mean ISOVF in tract inferior fronto-occipital fasciculus (left)	Continuous raw	0.000142494	0.0705989	0.594389
30620_raw	Alanine aminotransferase	Continuous raw	-0.0413659	0.0711049	0.594389
5201_raw	logMAR, final (right)	Continuous raw	0.0012202	0.071192	0.594389
20548_2	Manifestations of mania or irritability: I was more restless than usual	Categorical unordered	-0.0170436	0.072317	0.595219
25377_raw	Mean ICVF in external capsule on FA skeleton (left)	Continuous raw	0.000304438	0.0722606	0.595219
25700_raw	Weighted-mean OD in tract superior thalamic radiation (left)	Continuous raw	-0.000165387	0.0718953	0.595219
4080_raw	Systolic blood pressure, automated reading	Continuous raw	-0.0531349	0.0721849	0.595219
4123_raw	Heel quantitative ultrasound index (QUI), direct entry (right)	Continuous raw	-0.101145	0.0721304	0.595219
4125_raw	Heel bone mineral density (BMD) T-score, automated (right)	Continuous raw	-0.00571035	0.0721216	0.595219
20003_1140923402	Treatment/medication code: co-amilofruse	Categorical unordered	-0.0962481	0.0730766	0.598809
22617_6114	Job SOC coding: Houseparents and residential wardens	Categorical unordered	-0.0713548	0.0730566	0.598809
4674	Private healthcare	Categorical ordered	-0.0112943	0.0738699	0.603974
6159_3	Pain type(s) experienced in last month: Neck or shoulder pain	Categorical unordered	-0.00714324	0.0740578	0.604176
20003_1140882236	Treatment/medication code: seroxat 20mg tablet	Categorical unordered	0.0815138	0.0744025	0.604326
20003_1140909368	Treatment/medication code: carvedilol	Categorical unordered	-0.115519	0.0742635	0.604326
1220	Daytime dozing / sleeping (narcolepsy)	Categorical ordered	0.00710293	0.0760979	0.604866
20161_raw	Pack years of smoking	Continuous raw	-0.0979517	0.0757517	0.604866
20548_5	Manifestations of mania or irritability: I needed less sleep than usual	Categorical unordered	-0.0296094	0.0762654	0.604866
22601_23153402	Job coding: primary /junior school teacher or teaching professional, nursery school teacher (including head teacher)	Categorical unordered	-0.0254188	0.0747155	0.604866
22601_61223105	Job coding: childminder, au pair, children's nanny	Categorical unordered	-0.0827247	0.0753904	0.604866
22617_1142	Job SOC coding: Customer care managers	Categorical unordered	-0.0773707	0.075498	0.604866
22617_3115	Job SOC coding: Quality assurance technicians	Categorical unordered	-0.0957764	0.075697	0.604866
23065	BKV seropositivity for Human Polyomavirus BKV	Categorical unordered	0.100338	0.0761981	0.604866
25165_raw	Mean MO in superior cerebellar peduncle on FA skeleton (left)	Continuous raw	-0.000325171	0.0750649	0.604866
25650_raw	Weighted-mean ICVF in tract acoustic radiation (left)	Continuous raw	0.000330312	0.0761432	0.604866
6150_3	Vascular/heart problems diagnosed by doctor: Stroke	Categorical unordered	-0.0242322	0.0751718	0.604866
20003_1140871050	Treatment/medication code: calcichew d3 tablet	Categorical unordered	0.0307835	0.0764814	0.605283
21057	Degree bothered by pain/problems during intercourse in the last 3 months	Categorical ordered	-0.0159369	0.0766602	0.605405
25333_raw	Mean L3 in cingulum hippocampus on FA skeleton (left)	Continuous raw	-4.2662e-07	0.0768252	0.605417
5161_raw	6mm regularity index (right)	Continuous raw	0.0136449	0.0770237	0.605693
20002_1079	Non-cancer illness code, self-reported: cardiomyopathy	Categorical unordered	-0.102296	0.0780195	0.607126
20003_1140864184	Treatment/medication code: dovonex 50micrograms/g cream	Categorical unordered	-0.12155	0.0777578	0.607126
22617_2315	Job SOC coding: Primary and nursery education teaching professionals	Categorical unordered	-0.025005	0.077659	0.607126
25712_raw	Weighted-mean ISOVF in tract corticospinal tract (left)	Continuous raw	0.000162542	0.0774181	0.607126
25910_raw	Volume of grey matter in Vermis VIIIa Cerebellum	Continuous raw	-1.65911	0.0781895	0.607126
40006_D333	Type of cancer: ICD10: D33.3 Cranial nerves	Categorical unordered	0.143596	0.078026	0.607126
25730_raw	Weighted-mean ISOVF in tract uncinate fasciculus (right)	Continuous raw	0.00013906	0.0783587	0.607167
25370_raw	Mean ICVF in posterior corona radiata on FA skeleton (right)	Continuous raw	0.00049508	0.0792415	0.612725
25064_raw	Mean FA in medial lemniscus on FA skeleton (right)	Continuous raw	0.000296802	0.0798457	0.616111
20003_1140870306	Treatment/medication code: iron+folic acid	Categorical unordered	-0.134149	0.0807052	0.616285
20003_1140884696	Treatment/medication code: clobetasone	Categorical unordered	0.167606	0.0816352	0.616285
20111_100	Illnesses of siblings: None of the above (group 1)	Categorical unordered	0.00727031	0.0808845	0.616285
20114_101	Illnesses of adopted siblings: None of the above (group 2)	Categorical unordered	-0.113022	0.0810603	0.616285
22601_11123211	Job coding: director or chief executive of private organisation/company, company chairman or president, general manager	Categorical unordered	-0.0344438	0.0802951	0.616285
22617_1122	Job SOC coding: Managers in construction	Categorical unordered	0.0544499	0.0813372	0.616285
25364_raw	Mean ICVF in retrolenticular part of internal capsule on FA skeleton (right)	Continuous raw	0.000375243	0.0804986	0.616285
25662_raw	Weighted-mean ICVF in tract inferior fronto-occipital fasciculus (left)	Continuous raw	0.000364655	0.0816985	0.616285
30600_raw	Albumin	Continuous raw	-0.00791573	0.0810222	0.616285
40006_D352	Type of cancer: ICD10: D35.2 Pituitary gland	Categorical unordered	-0.127652	0.0816409	0.616285
6151_6	Fractured bone site(s): Arm	Categorical unordered	-0.0290772	0.0816709	0.616285
100580	Alcohol consumed	Categorical unordered	-0.0156083	0.0825245	0.618209
1389	Pork intake	Categorical ordered	-0.00569168	0.0836126	0.618209
20003_1140888386	Treatment/medication code: iron product	Categorical unordered	0.0552614	0.0833547	0.618209
20003_1141169520	Treatment/medication code: cosopt 2%/0.5% eye drops	Categorical unordered	0.0977274	0.0824706	0.618209
20256_raw	Forced expiratory volume in 1-second (FEV1) Z-score	Continuous raw	0.00357247	0.0837838	0.618209
21002_raw	Weight	Continuous raw	-0.040789	0.083177	0.618209
25567_raw	Weighted-mean MO in tract uncinate fasciculus (left)	Continuous raw	-0.000450697	0.0839565	0.618209
25920_raw	Volume of grey matter in X Cerebellum (right)	Continuous raw	-0.76618	0.0832082	0.618209
2877_1	Type of tobacco previously smoked: Manufactured cigarettes	Categorical unordered	0.0190109	0.0824324	0.618209
6138_2	Qualifications: A levels/AS levels or equivalent	Categorical unordered	0.00662578	0.0832638	0.618209
884	Number of days/week of moderate physical activity 10+ minutes	Categorical ordered	-0.00521827	0.0827577	0.618209
924	Usual walking pace	Categorical ordered	0.00569401	0.0837952	0.618209
25083_raw	Mean FA in posterior corona radiata on FA skeleton (left)	Continuous raw	0.000262351	0.0842711	0.618496
25669_raw	Weighted-mean ICVF in tract posterior thalamic radiation (left)	Continuous raw	0.000338864	0.0843532	0.618496
25852_raw	Volume of grey matter in Lingual Gyrus (left)	Continuous raw	-7.92268	0.0844965	0.618496
20003_1140863182	Treatment/medication code: nitrazepam	Categorical unordered	0.118875	0.0854893	0.619968
20003_1140867726	Treatment/medication code: lofepramine	Categorical unordered	0.105993	0.0850431	0.619968
20110_100	Illnesses of mother: None of the above (group 1)	Categorical unordered	0.00613872	0.0855784	0.619968
22601_41143216	Job coding: officer of ngo, trade union organiser/official, charity administrator, secretary of research or charity or political or professional or trade association or trade union	Categorical unordered	0.0444152	0.0851431	0.619968
22660_102	Gap coding: Unpaid or voluntary work	Categorical unordered	-0.0353282	0.0854283	0.619968
25133_raw	Mean MD in posterior thalamic radiation on FA skeleton (left)	Continuous raw	-5.1426e-07	0.0857019	0.619968
25527_raw	Weighted-mean MD in tract inferior fronto-occipital fasciculus (left)	Continuous raw	-3.7313e-07	0.0860698	0.621416
1180	Morning/evening person (chronotype)	Categorical ordered	0.00551951	0.0864616	0.62303
20435	Difficulty concentrating during worst depression	Categorical unordered	-0.0175394	0.0870119	0.624565
25670_raw	Weighted-mean ICVF in tract posterior thalamic radiation (right)	Continuous raw	0.000346587	0.0868596	0.624565
6179_6	Mineral and other dietary supplements: Selenium	Categorical unordered	0.0188731	0.0872073	0.624757
100022	Alcohol	Categorical ordered	-0.0143341	0.0881064	0.628177
1110	Length of mobile phone use	Categorical ordered	-0.00520519	0.0888487	0.628177
1448_1	Bread type: White	Categorical unordered	-0.00667391	0.0887848	0.628177
2030	Guilty feelings	Categorical unordered	0.00646828	0.088872	0.628177
20541	Difficulty stopping worrying during worst period of anxiety	Categorical unordered	-0.0389138	0.0887693	0.628177
25746_raw	Number of dMRI outlier slices detected and corrected	Continuous raw	-0.341907	0.088397	0.628177
3143_raw	Ankle spacing width	Continuous raw	-0.014847	0.0887259	0.628177
40006_C829	Type of cancer: ICD10: C82.9 Follicular non-Hodgkin's lymphoma, unspecified	Categorical unordered	0.111276	0.089821	0.633307
40006_C911	Type of cancer: ICD10: C91.1 Chronic lymphocytic leukaemia	Categorical unordered	-0.0768473	0.0899396	0.633307
21053	Degree bothered by dizziness in the last 3 months	Categorical ordered	-0.0106473	0.0901519	0.633532
22617_9134	Job SOC coding: Packers, bottlers, canners, fillers	Categorical unordered	0.0722827	0.0904848	0.633532
5118_raw	6mm cylindrical power (left)	Continuous raw	0.00412681	0.0903711	0.633532
20487	Felt hated by family member as a child	Categorical ordered	-0.0138977	0.0908912	0.633981
22617_8132	Job SOC coding: Assemblers (vehicles and metal goods)	Categorical unordered	-0.0737809	0.0908072	0.633981
20002_1311	Non-cancer illness code, self-reported: spine arthritis/spondylitis	Categorical unordered	0.0303967	0.0916513	0.637096
20003_1141146138	Treatment/medication code: lipitor 10mg tablet	Categorical unordered	-0.033626	0.0916818	0.637096
100021_raw	Vitamin D	Continuous raw	0.0113954	0.0936611	0.639308
20002_1226	Non-cancer illness code, self-reported: hypothyroidism/myxoedema	Categorical unordered	0.0132169	0.0937263	0.639308
20003_1140926732	Treatment/medication code: meloxicam	Categorical unordered	0.0528033	0.0933732	0.639308
20246_2	Trail making completion status: Completed with pause	Categorical unordered	0.0350889	0.0935216	0.639308
22617_8114	Job SOC coding: Chemical and related process operatives	Categorical unordered	0.133605	0.0927707	0.639308
25048_raw	Median BOLD effect (in group-defined mask) for faces-shapes contrast	Continuous raw	-0.00327113	0.0933252	0.639308
25635_raw	Weighted-mean L3 in tract inferior fronto-occipital fasciculus (left)	Continuous raw	-3.62689e-07	0.0924558	0.639308
30510_raw	Creatinine (enzymatic) in urine	Continuous raw	15.3801	0.092987	0.639308
40012_6	Behaviour of cancer tumour: Malignant, metastatic site	Categorical unordered	-0.0910119	0.0932456	0.639308
6145_4	Illness, injury, bereavement, stress in last 2 years: Death of a spouse or partner	Categorical unordered	-0.022843	0.0933663	0.639308
20003_1140874744	Treatment/medication code: gliclazide	Categorical unordered	-0.0310253	0.0939472	0.639637
20003_1141176662	Treatment/medication code: celecoxib	Categorical unordered	-0.0861539	0.0943856	0.641245
22601_81322804	Job coding: assembler, machine operator, foreman	Categorical unordered	-0.0953217	0.0945295	0.641245
25663_raw	Weighted-mean ICVF in tract inferior fronto-occipital fasciculus (right)	Continuous raw	0.000351246	0.0948633	0.642332
20002_1112	Non-cancer illness code, self-reported: chronic obstructive airways disease/copd	Categorical unordered	-0.0473811	0.0960604	0.64273
20002_1275	Non-cancer illness code, self-reported: retinal problem	Categorical unordered	0.0670966	0.0971649	0.64273
20002_1602	Non-cancer illness code, self-reported: bowel / intestinal obstruction	Categorical unordered	0.138603	0.0965623	0.64273
20003_1140873966	Treatment/medication code: trimethoprim	Categorical unordered	-0.0889167	0.0961755	0.64273
20003_1141167932	Treatment/medication code: rizatriptan	Categorical unordered	-0.101199	0.0952771	0.64273
20003_1141182628	Treatment/medication code: tiotropium	Categorical unordered	0.0559412	0.0975765	0.64273
20084_483	Vitamin and/or mineral supplement use: Magnesium	Categorical unordered	0.0594116	0.0976248	0.64273
20118_13	Home area population density - urban or rural: Scotland - Accessible Small Town	Categorical unordered	-0.0508762	0.096785	0.64273
20455_raw	Age when last took cannabis	Continuous raw	0.133033	0.0978415	0.64273
22601_21283046	Job coding: planning and quality control engineer, industrial engineer, quality engineer	Categorical unordered	0.0975569	0.0971318	0.64273
22601_24513424	Job coding: librarian, assistant librarian	Categorical unordered	-0.0897811	0.0951312	0.64273
22617_6221	Job SOC coding: Hairdressers, barbers	Categorical unordered	0.0815927	0.0961839	0.64273
25075_raw	Mean FA in posterior limb of internal capsule on FA skeleton (left)	Continuous raw	0.000248326	0.0963103	0.64273
25325_raw	Mean L3 in posterior thalamic radiation on FA skeleton (left)	Continuous raw	-5.35005e-07	0.0981147	0.64273
25348_raw	Mean ICVF in splenium of corpus callosum on FA skeleton	Continuous raw	0.000318767	0.0977791	0.64273
25371_raw	Mean ICVF in posterior corona radiata on FA skeleton (left)	Continuous raw	0.000449576	0.0982192	0.64273
25651_raw	Weighted-mean ICVF in tract acoustic radiation (right)	Continuous raw	0.00030704	0.0972003	0.64273
40006_C712	Type of cancer: ICD10: C71.2 Temporal lobe	Categorical unordered	-0.161376	0.096633	0.64273
6179_1	Mineral and other dietary supplements: Fish oil (including cod liver oil)	Categorical unordered	0.00606566	0.0980377	0.64273
22601_31213292	Job coding: architectural technologist/technician/assistant, town planning technician, planning enforcement officer	Categorical unordered	0.124711	0.0987102	0.643679
22617_9233	Job SOC coding: Cleaners, domestics	Categorical unordered	-0.0654021	0.0987925	0.643679
25020_raw	Volume of hippocampus (right)	Continuous raw	4.51352	0.0988855	0.643679
20003_1140888560	Treatment/medication code: perindopril	Categorical unordered	-0.0232454	0.100402	0.643922
20107_100	Illnesses of father: None of the above (group 1)	Categorical unordered	0.00612068	0.0999097	0.643922
20408	Frequency of memory loss due to drinking alcohol in last year	Categorical ordered	0.019038	0.0992427	0.643922
22617_6211	Job SOC coding: Sports and leisure assistants	Categorical unordered	-0.116384	0.099664	0.643922
2316	Wheeze or whistling in the chest in last year	Categorical unordered	-0.00686405	0.100139	0.643922
25231_raw	Mean L1 in sagittal stratum on FA skeleton (left)	Continuous raw	-5.50699e-07	0.0999201	0.643922
25705_raw	Weighted-mean ISOVF in tract acoustic radiation (right)	Continuous raw	0.000197947	0.100488	0.643922
30520_raw	Potassium in urine	Continuous raw	0.0934135	0.0992905	0.643922
6164_2	Types of physical activity in last 4 weeks: Other exercises (eg: swimming, cycling, keep fit, bowling)	Categorical unordered	0.0055631	0.100187	0.643922
20002_1162	Non-cancer illness code, self-reported: cholelithiasis/gall stones	Categorical unordered	-0.0216807	0.101045	0.64526
25918_raw	Volume of grey matter in X Cerebellum (left)	Continuous raw	-0.723978	0.101036	0.64526
22601_61233408	Job coding: playgroup or playschool leader or assistant	Categorical unordered	0.0780533	0.101265	0.645552
20003_1140911640	Treatment/medication code: lecithin product	Categorical unordered	0.116968	0.102105	0.648448
20162_raw	Pack years adult smoking as proportion of life span exposed to smoking	Continuous raw	-0.00203105	0.102594	0.648448
25362_raw	Mean ICVF in posterior limb of internal capsule on FA skeleton (right)	Continuous raw	0.000249464	0.102446	0.648448
41203_7865	Diagnoses - main ICD9: 7865 Chest pain	Categorical unordered	-0.0826979	0.102429	0.648448
5134_raw	6mm strong meridian (left)	Continuous raw	0.00912162	0.102561	0.648448
20131	Number of correct matches in round	Categorical ordered	0.0151268	0.102834	0.648858
6146_3	Attendance/disability/mobility allowance: Blue badge	Categorical unordered	-0.0148604	0.103202	0.64994
6155_7	Vitamin and mineral supplements: Multivitamins +/- minerals	Categorical unordered	0.00666608	0.103357	0.64994
20003_1141180226	Treatment/medication code: amoxicillin	Categorical unordered	-0.0960134	0.103824	0.65067
25311_raw	Mean L3 in cerebral peduncle on FA skeleton (left)	Continuous raw	-2.88869e-07	0.103717	0.65067
25703_raw	Weighted-mean OD in tract uncinate fasciculus (right)	Continuous raw	0.000151594	0.104252	0.652248
25065_raw	Mean FA in medial lemniscus on FA skeleton (left)	Continuous raw	0.000278062	0.105144	0.656719
3476	Difficulty not smoking for 1 day	Categorical ordered	-0.0188209	0.105334	0.656798
22601_31152695	Job coding: quality assurance technician/co-ordinator	Categorical unordered	-0.10724	0.105516	0.656825
20003_1141145638	Treatment/medication code: nasobec aqueous 50micrograms nasal spray	Categorical unordered	-0.135601	0.106449	0.659535
22507_raw	Age of stopping smoking	Continuous raw	0.10528	0.106298	0.659535
25011_raw	Volume of thalamus (left)	Continuous raw	-6.24251	0.106485	0.659535
12336_raw	Ventricular rate	Continuous raw	-0.0973218	0.107166	0.66049
1807_raw	Father's age at death	Continuous raw	0.0398715	0.107175	0.66049
25715_raw	Weighted-mean ISOVF in tract forceps minor	Continuous raw	0.000151005	0.107064	0.66049
40006_C857	Type of cancer: ICD10: C85.7 Other specified types of non-Hodgkin's lymphoma	Categorical unordered	-0.15094	0.107461	0.661156
3064_raw	Peak expiratory flow (PEF)	Continuous raw	-0.283506	0.10829	0.665151
25685_raw	Weighted-mean OD in tract corticospinal tract (left)	Continuous raw	-0.000135173	0.108631	0.66614
100460	Added milk to standard tea	Categorical unordered	0.0150583	0.109205	0.66635
23053	EBV seropositivity for Epstein-Barr Virus	Categorical unordered	-0.0853278	0.109114	0.66635
25763_raw	90th percentile of BOLD effect (in group-defined mask) for faces activation	Continuous raw	-0.0070202	0.109072	0.66635
1468_5	Cereal type: Other (e.g. Cornflakes, Frosties)	Categorical unordered	-0.00748058	0.109498	0.667039
20003_1140928284	Treatment/medication code: moxonidine	Categorical unordered	-0.0936141	0.110301	0.667375
20084_484	Vitamin and/or mineral supplement use: Selenium	Categorical unordered	0.0572594	0.110454	0.667375
2050	Frequency of depressed mood in last 2 weeks	Categorical ordered	0.0065233	0.110137	0.667375
22169	Recent medication for chronic bronchitis	Categorical unordered	-0.132927	0.110377	0.667375
25902_raw	Volume of grey matter in Crus I Cerebellum (right)	Continuous raw	-15.0508	0.110286	0.667375
1598	Average weekly spirits intake	Categorical ordered	-0.006442	0.110718	0.667859
20002_1478	Non-cancer illness code, self-reported: cervical spondylosis	Categorical unordered	0.0320227	0.113228	0.667859
20003_1140862572	Treatment/medication code: budesonide	Categorical unordered	0.0586826	0.112253	0.667859
20003_1140911734	Treatment/medication code: ginkgo forte tablet	Categorical unordered	0.0352025	0.113357	0.667859
20003_1141194794	Treatment/medication code: bendroflumethiazide	Categorical unordered	-0.0117258	0.111935	0.667859
2020	Loneliness, isolation	Categorical unordered	0.00702688	0.112676	0.667859
22424_raw	Cardiac output	Continuous raw	-0.0143228	0.112285	0.667859
25279_raw	Mean L2 in sagittal stratum on FA skeleton (left)	Continuous raw	-4.3615e-07	0.112794	0.667859
25385_raw	Mean ICVF in superior longitudinal fasciculus on FA skeleton (left)	Continuous raw	0.000367069	0.11181	0.667859
25790_raw	Volume of grey matter in Inferior Frontal Gyrus, pars triangularis (left)	Continuous raw	5.25345	0.111308	0.667859
25825_raw	Volume of grey matter in Lateral Occipital Cortex, superior division (right)	Continuous raw	20.1991	0.113029	0.667859
30010_raw	Red blood cell (erythrocyte) count	Continuous raw	-0.00093504	0.11322	0.667859
3894_raw	Age heart attack diagnosed	Continuous raw	0.131459	0.113419	0.667859
4101_raw	Heel broadband ultrasound attenuation (left)	Continuous raw	-0.0798681	0.111203	0.667859
5327_0	Ever had laser treatment for glaucoma or high eye pressure: No	Categorical unordered	0.121366	0.113419	0.667859
5843_1	Which eye(s) affected by myopia (short sight): Right eye	Categorical unordered	0.0410677	0.111094	0.667859
20002_1647	Non-cancer illness code, self-reported: fracture pelvis	Categorical unordered	0.133157	0.114225	0.66941
2188	Long-standing illness, disability or infirmity	Categorical unordered	-0.0057717	0.114023	0.66941
25380_raw	Mean ICVF in cingulum hippocampus on FA skeleton (right)	Continuous raw	0.000315342	0.114181	0.66941
100920_2104	Type milk consumed: wholemilk	Categorical unordered	0.0305033	0.114508	0.669421
2907	Ever stopped smoking for 6+ months	Categorical unordered	0.0108816	0.114588	0.669421
3159	Smoked cigarette or pipe within last hour	Categorical unordered	-0.0264752	0.114794	0.669567
25134_raw	Mean MD in sagittal stratum on FA skeleton (right)	Continuous raw	-3.88394e-07	0.115353	0.670716
6147_7	Reason for glasses/contact lenses: Other eye condition	Categorical unordered	-0.0445108	0.115249	0.670716
20261_raw	avMSE	Continuous raw	-0.0150728	0.115547	0.670789
25140_raw	Mean MD in cingulum hippocampus on FA skeleton (right)	Continuous raw	-3.33972e-07	0.116004	0.672389
20002_1473	Non-cancer illness code, self-reported: high cholesterol	Categorical unordered	-0.00824319	0.116562	0.673603
25561_raw	Weighted-mean MO in tract posterior thalamic radiation (left)	Continuous raw	-0.000447238	0.116577	0.673603
20002_1433	Non-cancer illness code, self-reported: cerebral palsy	Categorical unordered	-0.145609	0.116997	0.673927
22617_6214	Job SOC coding: Air travel assistants	Categorical unordered	0.084534	0.116955	0.673927
20003_1140879644	Treatment/medication code: amantadine	Categorical unordered	0.149884	0.11794	0.675398
20428	Professional informed about anxiety	Categorical unordered	0.0169569	0.117763	0.675398
5105_raw	6mm strong meridian angle (left)	Continuous raw	0.250216	0.117828	0.675398
5485	Leg pain when walking normally	Categorical unordered	-0.0200304	0.117982	0.675398
20002_1066	Non-cancer illness code, self-reported: heart/cardiac problem	Categorical unordered	0.046157	0.118637	0.676345
21038	Currently suffer from abdominal distension	Categorical unordered	0.0106173	0.1187	0.676345
22601_62213359	Job coding: hairdresser, barber, shampooist, hair stylist	Categorical unordered	0.0772413	0.118878	0.676345
25443_raw	Mean ISOVF in body of corpus callosum on FA skeleton	Continuous raw	0.000178123	0.118865	0.676345
41203_7884	Diagnoses - main ICD9: 7884 Frequency of urination and polyuria	Categorical unordered	0.133496	0.119068	0.676391
25071_raw	Mean FA in cerebral peduncle on FA skeleton (left)	Continuous raw	0.000221819	0.119258	0.676432
24004_raw	Nitrogen oxides air pollution; 2010	Continuous raw	0.0388809	0.119485	0.676672
6154_6	Medication for pain relief, constipation, heartburn: Laxatives (e.g. Dulcolax, Senokot)	Categorical unordered	-0.0157343	0.119666	0.676672
21040	Satisfaction with bowel habits	Categorical ordered	0.00757116	0.120062	0.676718
22617_1112	Job SOC coding: Directors and chief executives of major organisations	Categorical unordered	-0.0301487	0.120222	0.676718
25511_raw	Weighted-mean FA in tract superior thalamic radiation (left)	Continuous raw	0.000181787	0.120208	0.676718
20003_1141180314	Treatment/medication code: ibandronic acid	Categorical unordered	-0.0875525	0.120456	0.677004
20003_1140873548	Treatment/medication code: oxytetracycline	Categorical unordered	-0.0480181	0.121278	0.678537
24005_raw	Particulate matter air pollution (pm10); 2010	Continuous raw	0.00512953	0.121176	0.678537
6150_100	Vascular/heart problems diagnosed by doctor: None of the above	Categorical unordered	0.00590753	0.120915	0.678537
25698_raw	Weighted-mean OD in tract superior longitudinal fasciculus (left)	Continuous raw	-0.000106875	0.121596	0.67929
20002_1495	Non-cancer illness code, self-reported: lymphoedema	Categorical unordered	0.118813	0.122311	0.680207
20246_1	Trail making completion status: Abandoned	Categorical unordered	-0.0264112	0.122189	0.680207
25181_raw	Mean MO in posterior thalamic radiation on FA skeleton (left)	Continuous raw	-0.000621756	0.122065	0.680207
25581_raw	Weighted-mean L1 in tract inferior fronto-occipital fasciculus (left)	Continuous raw	-4.22673e-07	0.122754	0.681646
20002_1435	Non-cancer illness code, self-reported: optic neuritis	Categorical unordered	-0.141499	0.123073	0.682395
20003_1141157294	Treatment/medication code: hydrocortisone product	Categorical unordered	0.0990977	0.123584	0.682819
20107_10	Illnesses of father: Alzheimer's disease/dementia	Categorical unordered	0.0129544	0.123746	0.682819
22617_3121	Job SOC coding: Architectural technologists and town planning technicians	Categorical unordered	0.114534	0.123887	0.682819
22617_4114	Job SOC coding: Officers of non-governmental organisations	Categorical unordered	0.0394258	0.123598	0.682819
102930	Egg consumers	Categorical unordered	-0.0168181	0.124294	0.683143
25382_raw	Mean ICVF in fornix cres+stria terminalis on FA skeleton (right)	Continuous raw	0.000323157	0.124315	0.683143
2000	Worry too long after embarrassment	Categorical unordered	0.00530708	0.125048	0.686153
20003_1140873608	Treatment/medication code: erythromycin	Categorical unordered	0.0925903	0.125303	0.686205
20003_1140881474	Treatment/medication code: normacol granules	Categorical unordered	0.124091	0.125428	0.686205
20002_1440	Non-cancer illness code, self-reported: tuberculosis (tb)	Categorical unordered	-0.0367793	0.127072	0.687351
20003_1140911754	Treatment/medication code: anadin tablet	Categorical unordered	0.0949743	0.126997	0.687351
20003_1141177600	Treatment/medication code: rosiglitazone	Categorical unordered	-0.0680199	0.126876	0.687351
20543	Number of things worried about during worst period of anxiety	Categorical unordered	0.0165369	0.126693	0.687351
22601_23293164	Job coding: researcher in broadcasting, journalism, photography, printing and publishing	Categorical unordered	0.120407	0.127817	0.687351
22601_35333266	Job coding: insurance underwriter, insurance inspector, insurance account handler	Categorical unordered	-0.126165	0.127771	0.687351
22660_103	Gap coding: Full-time or part-time education	Categorical unordered	-0.0155501	0.127231	0.687351
25028_raw	Median T2star in caudate (left)	Continuous raw	-0.0390843	0.127044	0.687351
25854_raw	Volume of grey matter in Temporal Fusiform Cortex, anterior division (left)	Continuous raw	-2.085	0.126885	0.687351
25877_raw	Volume of grey matter in Occipital Pole (right)	Continuous raw	-11.046	0.127864	0.687351
4620	Number of depression episodes	Categorical ordered	0.013361	0.127352	0.687351
6149_5	Mouth/teeth dental problems: Toothache	Categorical unordered	0.0130538	0.126983	0.687351
25684_raw	Weighted-mean OD in tract parahippocampal part of cingulum (right)	Continuous raw	0.000252532	0.128277	0.688572
1448_3	Bread type: Wholemeal or wholegrain	Categorical unordered	0.00529116	0.128913	0.689635
25393_raw	Mean OD in pontine crossing tract on FA skeleton	Continuous raw	0.000314429	0.129005	0.689635
25413_raw	Mean OD in retrolenticular part of internal capsule on FA skeleton (left)	Continuous raw	0.000118695	0.129034	0.689635
22601_11343224	Job coding: advertising or public relations manager, media/publicity manager, campaign/fundraising manager	Categorical unordered	0.067403	0.129235	0.689715
1797	Father still alive	Categorical unordered	0.00717689	0.129793	0.691165
20497	Repeated disturbing thoughts of stressful experience in past month	Categorical ordered	-0.00989269	0.12988	0.691165
2355	Most recent bowel cancer screening	Categorical ordered	-0.0110146	0.130498	0.69346
20117_2	Alcohol drinker status: Current	Categorical unordered	0.0102264	0.131739	0.698916
23037_raw	PorB antigen for Chlamydia trachomatis	Continuous raw	-1.00886	0.131903	0.698916
20003_1140884654	Treatment/medication code: beclomethasone	Categorical unordered	0.040148	0.132422	0.700667
25608_raw	Weighted-mean L2 in tract inferior fronto-occipital fasciculus (left)	Continuous raw	-3.3404e-07	0.132931	0.702355
20003_1140926606	Treatment/medication code: salbutamol 100micrograms spacehaler	Categorical unordered	-0.0320475	0.133522	0.703469
25782_raw	Volume of grey matter in Frontal Pole (left)	Continuous raw	-21.3526	0.133338	0.703469
2664_2	Reason for reducing amount of alcohol drunk: Doctor's advice	Categorical unordered	-0.0279661	0.133888	0.704398
25341_raw	Mean L3 in uncinate fasciculus on FA skeleton (left)	Continuous raw	-3.66448e-07	0.134589	0.706082
25564_raw	Weighted-mean MO in tract superior longitudinal fasciculus (right)	Continuous raw	-0.000389107	0.134496	0.706082
20468	Ever believed in an un-real conspiracy against self	Categorical unordered	-0.0493593	0.13536	0.709122
104910	Time spent doing moderate physical activity	Categorical ordered	-0.0117176	0.137023	0.709798
20003_1140872338	Treatment/medication code: madopar 62.5 capsule	Categorical unordered	-0.146033	0.136378	0.709798
22617_3231	Job SOC coding: Youth and community workers	Categorical unordered	-0.0463795	0.136626	0.709798
25460_raw	Mean ISOVF in retrolenticular part of internal capsule on FA skeleton (right)	Continuous raw	0.000179556	0.136982	0.709798
25694_raw	Weighted-mean OD in tract medial lemniscus (left)	Continuous raw	-0.000127183	0.136724	0.709798
40006_D037	Type of cancer: ICD10: D03.7 Melanoma in situ of lower limb, including hip	Categorical unordered	-0.102938	0.136359	0.709798
41203_5206	Diagnoses - main ICD9: 5206 Disturbances in tooth eruption	Categorical unordered	-0.0783593	0.136463	0.709798
5181	Ever had eye surgery	Categorical unordered	0.0204708	0.136249	0.709798
25701_raw	Weighted-mean OD in tract superior thalamic radiation (right)	Continuous raw	-0.000139105	0.137496	0.711254
20003_1140867876	Treatment/medication code: prozac 20mg capsule	Categorical unordered	-0.0683152	0.138017	0.712346
25469_raw	Mean ISOVF in posterior thalamic radiation on FA skeleton (left)	Continuous raw	0.000161283	0.138091	0.712346
104400	Fruit consumers	Categorical unordered	-0.0172698	0.138725	0.712818
20001_1006	Cancer code, self-reported: larynx/throat cancer	Categorical unordered	-0.0891733	0.138487	0.712818
20544_3	Mental health problems ever diagnosed by a professional: Any other type of psychosis or psychotic illness	Categorical unordered	0.0703836	0.13876	0.712818
20002_1142	Non-cancer illness code, self-reported: gastric/stomach ulcers	Categorical unordered	-0.0295799	0.139589	0.714258
2267	Use of sun/uv protection	Categorical ordered	0.00456362	0.139357	0.714258
4548	Health satisfaction	Categorical ordered	-0.00812607	0.139619	0.714258
104090	Side salad intake	Categorical ordered	-0.0157566	0.140586	0.714274
20003_1140883524	Treatment/medication code: cinnarizine	Categorical unordered	-0.108446	0.140496	0.714274
21075	Bloody diarrhoea when IBS symptoms first began	Categorical unordered	-0.0532692	0.140512	0.714274
25855_raw	Volume of grey matter in Temporal Fusiform Cortex, anterior division (right)	Continuous raw	-1.83427	0.139933	0.714274
4501	Non-accidental death in close genetic family	Categorical unordered	-0.00996356	0.140374	0.714274
41248_1001	Destinations on discharge from hospital (recoded): Usual Place of residence: Living with relatives	Categorical unordered	-0.0149234	0.140818	0.714472
20090_391	Type of fat/oil used in cooking: Low fat soft margarine	Categorical unordered	0.103813	0.142796	0.714901
22503_raw	Years of cough on most days	Continuous raw	-0.197845	0.141448	0.714901
22601_62322997	Job coding: caretaker, janitor, concierge, warden	Categorical unordered	0.128642	0.141917	0.714901
25262_raw	Mean L2 in cerebral peduncle on FA skeleton (right)	Continuous raw	-2.91425e-07	0.142048	0.714901
25602_raw	Weighted-mean L2 in tract parahippocampal part of cingulum (left)	Continuous raw	6.52893e-07	0.14267	0.714901
25714_raw	Weighted-mean ISOVF in tract forceps major	Continuous raw	0.000248203	0.142833	0.714901
4105_raw	Heel bone mineral density (BMD) (left)	Continuous raw	-0.0005243	0.141832	0.714901
41205_E8788	Diagnoses - secondary ICD9: E8788 Abn. reaction to other spec. surg op./procedure without misadvent at time	Categorical unordered	0.133544	0.141332	0.714901
6142_6	Current employment status: Doing unpaid or voluntary work	Categorical unordered	0.013076	0.14248	0.714901
6770	Errors before selecting correct item in numeric path (trail #1)	Categorical ordered	0.0318249	0.142515	0.714901
100013_raw	Vitamin B12	Continuous raw	0.0164311	0.14822	0.715071
100360	Decaffeinated coffee	Categorical unordered	0.0205165	0.144482	0.715071
1170	Getting up in morning	Categorical ordered	-0.00466977	0.144161	0.715071
20002_1196	Non-cancer illness code, self-reported: urinary tract infection/kidney infection	Categorical unordered	0.0356586	0.146355	0.715071
20002_1308	Non-cancer illness code, self-reported: osteomyelitis	Categorical unordered	-0.062091	0.14567	0.715071
20002_1514	Non-cancer illness code, self-reported: cystitis	Categorical unordered	-0.0866654	0.144957	0.715071
20002_1575	Non-cancer illness code, self-reported: herpes simplex	Categorical unordered	-0.122868	0.146739	0.715071
20003_1140879540	Treatment/medication code: fluoxetine	Categorical unordered	-0.0229045	0.146656	0.715071
20003_1140909708	Treatment/medication code: furosemide	Categorical unordered	0.0281057	0.149104	0.715071
20019_raw	Speech-reception-threshold (SRT) estimate (left)	Continuous raw	-0.00794486	0.143742	0.715071
20079_4	Day-of-week questionnaire completion requested: Thursday	Categorical unordered	0.0173564	0.144587	0.715071
20160	Ever smoked	Categorical unordered	0.00499466	0.148939	0.715071
20509	Recent inability to stop or control worrying	Categorical ordered	-0.010009	0.147169	0.715071
20544_7	Mental health problems ever diagnosed by a professional: Obsessive compulsive disorder (OCD)	Categorical unordered	0.0538873	0.149624	0.715071
20553_4	Methods of self-harm used: Ingesting a medication in excess of the normal dose	Categorical unordered	-0.0272332	0.148788	0.715071
20554_3	Actions taken following self-harm: Need hospital treatment (eg A&E)	Categorical unordered	-0.0319514	0.147421	0.715071
22147_raw	Age asthma diagnosed by doctor	Continuous raw	0.258241	0.143956	0.715071
22601_32313110	Job coding: community worker, day centre officer, youth leader, youth worker, parish worker, bail support officer	Categorical unordered	-0.0456768	0.147279	0.715071
22601_52453063	Job coding: computer installation and maintenance engineer/repairer/installer/technician	Categorical unordered	-0.0857307	0.143423	0.715071
22617_1121	Job SOC coding: Production, works and maintenance managers	Categorical unordered	0.0481291	0.14843	0.715071
22617_8133	Job SOC coding: Routine inspectors and testers	Categorical unordered	-0.0730803	0.14746	0.715071
23013_raw	U14 antigen for Human Herpesvirus-7	Continuous raw	-13.9103	0.147926	0.715071
25081_raw	Mean FA in superior corona radiata on FA skeleton (left)	Continuous raw	0.000215029	0.147883	0.715071
25482_raw	Mean ISOVF in superior fronto-occipital fasciculus on FA skeleton (right)	Continuous raw	0.000268358	0.145072	0.715071
25629_raw	Weighted-mean L3 in tract parahippocampal part of cingulum (left)	Continuous raw	6.29862e-07	0.146459	0.715071
25734_raw	Inverted signal-to-noise ratio in T1	Continuous raw	-1.37406e-05	0.147207	0.715071
25813_raw	Volume of grey matter in Inferior Temporal Gyrus, temporooccipital part (right)	Continuous raw	5.93141	0.144689	0.715071
25821_raw	Volume of grey matter in Supramarginal Gyrus, posterior division (right)	Continuous raw	-8.42575	0.149005	0.715071
25878_raw	Volume of grey matter in Thalamus (left)	Continuous raw	2.38606	0.145446	0.715071
4104_raw	Heel quantitative ultrasound index (QUI), direct entry (left)	Continuous raw	-0.0818152	0.149524	0.715071
4106_raw	Heel bone mineral density (BMD) T-score, automated (left)	Continuous raw	-0.00461848	0.149562	0.715071
4269	Number of triplets attempted (left)	Categorical ordered	0.0272805	0.148804	0.715071
4537	Work/job satisfaction	Categorical ordered	0.00963476	0.146105	0.715071
5855_1	Which eye(s) affected by astigmatism: Right eye	Categorical unordered	-0.042075	0.146544	0.715071
6149_3	Mouth/teeth dental problems: Bleeding gums	Categorical unordered	0.00736653	0.143173	0.715071
20466	Ever prescribed a medication for unusual or psychotic experiences	Categorical unordered	0.0621117	0.149992	0.715903
22601_34313159	Job coding: journalist, reporter, newspaper correspondent, sports writer, newspaper or magazine editor	Categorical unordered	0.064965	0.151052	0.719112
40006_C859	Type of cancer: ICD10: C85.9 Non-Hodgkin's lymphoma, unspecified type	Categorical unordered	-0.0925904	0.1509	0.719112
22617_2213	Job SOC coding: Pharmacists/pharmacologists	Categorical unordered	0.0716288	0.151472	0.71926
25116_raw	Mean MD in superior cerebellar peduncle on FA skeleton (right)	Continuous raw	3.36732e-07	0.151379	0.71926
1508_3	Coffee type: Ground coffee (include espresso, filter etc)	Categorical unordered	0.006454	0.152597	0.71938
20002_1613	Non-cancer illness code, self-reported: blepharitis / eyelid infection	Categorical unordered	-0.135501	0.151785	0.71938
22617_2121	Job SOC coding: Civil engineers	Categorical unordered	-0.0474561	0.1526	0.71938
22617_3431	Job SOC coding: Journalists, newspaper and periodical editors	Categorical unordered	0.0640728	0.151982	0.71938
25025_raw	Volume of brain stem + 4th ventricle	Continuous raw	-21.7436	0.152854	0.71938
25391_raw	Mean ICVF in tapetum on FA skeleton (left)	Continuous raw	0.000540737	0.152857	0.71938
30790_raw	Lipoprotein A	Continuous raw	0.135596	0.152644	0.71938
25118_raw	Mean MD in cerebral peduncle on FA skeleton (right)	Continuous raw	-2.72239e-07	0.153075	0.719495
102280	Milk chocolate intake	Categorical ordered	0.0252396	0.157582	0.719843
1379	Lamb/mutton intake	Categorical ordered	-0.00462046	0.158329	0.719843
20002_1074	Non-cancer illness code, self-reported: angina	Categorical unordered	-0.0137174	0.158174	0.719843
20002_1224	Non-cancer illness code, self-reported: thyroid problem (not cancer)	Categorical unordered	0.0463075	0.156287	0.719843
20002_1257	Non-cancer illness code, self-reported: trapped nerve/compressed nerve	Categorical unordered	-0.044053	0.154776	0.719843
20002_1282	Non-cancer illness code, self-reported: retinal artery/vein occlusion	Categorical unordered	-0.111265	0.155484	0.719843
20002_1533	Non-cancer illness code, self-reported: disc degeneration	Categorical unordered	-0.0557068	0.157409	0.719843
20003_1140860954	Treatment/medication code: isosorbide mononitrate	Categorical unordered	-0.041544	0.157599	0.719843
20003_1140864992	Treatment/medication code: tramadol	Categorical unordered	-0.0227004	0.157489	0.719843
20003_1140868172	Treatment/medication code: stemetil 5mg tablet	Categorical unordered	-0.0975804	0.157031	0.719843
20110_9	Illnesses of mother: Diabetes	Categorical unordered	-0.00853286	0.1569	0.719843
20189	FI13 : subset inclusion logic	Categorical unordered	0.111871	0.154977	0.719843
22601_11412694	Job coding: quality assurance manager, quality control manager	Categorical unordered	0.0840072	0.154127	0.719843
22601_41223241	Job coding: accounts and wages clerk/assistant/supervisor, bookkeeper, cost or ledger clerk, audit assistant, budget officer, student loans officer, paymaster	Categorical unordered	0.0332727	0.156193	0.719843
22607_2	Workplace very cold: Often	Categorical unordered	-0.0170018	0.153893	0.719843
22617_9132	Job SOC coding: Industrial cleaning process occupations	Categorical unordered	-0.0982207	0.157797	0.719843
23000_raw	1gG antigen for Herpes Simplex virus-1	Continuous raw	-50.2784	0.157842	0.719843
25308_raw	Mean L3 in superior cerebellar peduncle on FA skeleton (right)	Continuous raw	3.08419e-07	0.154034	0.719843
25551_raw	Weighted-mean MO in tract corticospinal tract (right)	Continuous raw	-0.000408218	0.158389	0.719843
25872_raw	Volume of grey matter in Planum Temporale (left)	Continuous raw	-3.61707	0.155279	0.719843
30040_raw	Mean corpuscular volume	Continuous raw	-0.0104474	0.154978	0.719843
40006_C343	Type of cancer: ICD10: C34.3 Lower lobe, bronchus or lung	Categorical unordered	0.0636303	0.154544	0.719843
4198_raw	Position of the pulse wave peak	Continuous raw	-0.0184987	0.158259	0.719843
5463	Leg pain in calf/calves	Categorical unordered	-0.0189449	0.158397	0.719843
6146_100	Attendance/disability/mobility allowance: None of the above	Categorical unordered	0.0103273	0.153489	0.719843
6155_100	Vitamin and mineral supplements: None of the above	Categorical unordered	-0.00517258	0.155097	0.719843
6157_1	Why stopped smoking: Illness or ill health	Categorical unordered	-0.0148094	0.157576	0.719843
102190	Cake intake	Categorical ordered	0.0192645	0.160667	0.722168
20002_1274	Non-cancer illness code, self-reported: eye infection	Categorical unordered	-0.0752915	0.161279	0.722168
20002_1457	Non-cancer illness code, self-reported: duodenal ulcer	Categorical unordered	-0.0368361	0.159905	0.722168
20003_1140872694	Treatment/medication code: flucloxacillin	Categorical unordered	-0.129525	0.159829	0.722168
20107_11	Illnesses of father: Parkinson's disease	Categorical unordered	-0.0159005	0.161443	0.722168
22601_54342896	Job coding: chef, cook, caterer	Categorical unordered	-0.0773475	0.160548	0.722168
22617_2126	Job SOC coding: Design and development engineers	Categorical unordered	-0.0578895	0.160396	0.722168
25332_raw	Mean L3 in cingulum hippocampus on FA skeleton (right)	Continuous raw	-3.2991e-07	0.160079	0.722168
40001_C169	Underlying (primary) cause of death: ICD10: C16.9 Stomach, unspecified	Categorical unordered	0.108983	0.160845	0.722168
40001_C679	Underlying (primary) cause of death: ICD10: C67.9 Bladder, unspecified	Categorical unordered	0.108238	0.161146	0.722168
40007_raw	Age at death	Continuous raw	-0.0292018	0.160945	0.722168
5325_4	Ever had refractive laser eye surgery: Both eyes	Categorical unordered	0.0493805	0.159533	0.722168
757_raw	Time employed in main current job	Continuous raw	-0.0331709	0.16065	0.722168
100170	Fizzy drink intake	Categorical ordered	-0.0217887	0.164216	0.722507
12697_raw	Systolic brachial blood pressure	Continuous raw	-0.166175	0.162502	0.722507
20002_1636	Non-cancer illness code, self-reported: fracture ulna	Categorical unordered	-0.135271	0.162124	0.722507
20521	Belittlement by partner or ex-partner as an adult	Categorical ordered	0.00959265	0.164445	0.722507
22426_raw	Average heart rate	Continuous raw	-0.0849006	0.164382	0.722507
22601_92593346	Job coding: other sales occupations including bill poster, ticket checker	Categorical unordered	0.110031	0.163917	0.722507
22617_2431	Job SOC coding: Architects	Categorical unordered	-0.0506372	0.162683	0.722507
22617_6123	Job SOC coding: Playgroup leaders/assistants	Categorical unordered	0.0659887	0.163425	0.722507
25210_raw	Mean L1 in inferior cerebellar peduncle on FA skeleton (right)	Continuous raw	-4.27431e-07	0.162713	0.722507
25217_raw	Mean L1 in anterior limb of internal capsule on FA skeleton (left)	Continuous raw	3.8526e-07	0.163845	0.722507
25347_raw	Mean ICVF in body of corpus callosum on FA skeleton	Continuous raw	0.00028335	0.16444	0.722507
25666_raw	Weighted-mean ICVF in tract middle cerebellar peduncle	Continuous raw	0.000306765	0.163301	0.722507
25887_raw	Volume of grey matter in Hippocampus (right)	Continuous raw	3.26192	0.161935	0.722507
5540_1	Surgery/amputation of toe or leg: Yes, toes	Categorical unordered	-0.114807	0.164247	0.722507
5832_3	Which eye(s) affected by hypermetropia (long sight): Both eyes	Categorical unordered	0.03286	0.161765	0.722507
20003_1141200384	Treatment/medication code: vesicare 5mg tablet	Categorical unordered	-0.0763227	0.16507	0.722803
20084_479	Vitamin and/or mineral supplement use: Vitamin D	Categorical unordered	-0.0353562	0.165006	0.722803
25483_raw	Mean ISOVF in superior fronto-occipital fasciculus on FA skeleton (left)	Continuous raw	0.000297441	0.165098	0.722803
40006_C187	Type of cancer: ICD10: C18.7 Sigmoid colon	Categorical unordered	0.0428687	0.16564	0.724318
25907_raw	Volume of grey matter in Vermis VIIb Cerebellum	Continuous raw	-0.219566	0.165902	0.72461
41235	Spells in hospital	Categorical ordered	-0.00528514	0.166169	0.72492
20002_1631	Non-cancer illness code, self-reported: fracture clavicle / collar bone	Categorical unordered	0.0698123	0.166487	0.725023
25340_raw	Mean L3 in uncinate fasciculus on FA skeleton (right)	Continuous raw	-3.13345e-07	0.166584	0.725023
20002_1467	Non-cancer illness code, self-reported: other joint disorder	Categorical unordered	0.02926	0.167828	0.725236
20003_1140865354	Treatment/medication code: gaviscon liquid	Categorical unordered	-0.0321881	0.168984	0.725236
20003_1140927086	Treatment/medication code: arthrotec 50 tablet	Categorical unordered	-0.0798693	0.168451	0.725236
20003_1141171496	Treatment/medication code: trospium	Categorical unordered	0.109119	0.169256	0.725236
20003_1141171932	Treatment/medication code: levetiracetam	Categorical unordered	-0.110135	0.169398	0.725236
20512	Recent feelings of foreboding	Categorical ordered	-0.0109038	0.166832	0.725236
22601_35643209	Job coding: careers adviser or vocational guidance specialist, placement advisor	Categorical unordered	0.106038	0.167377	0.725236
22617_8113	Job SOC coding: Textile process operatives	Categorical unordered	0.0860991	0.169358	0.725236
25293_raw	Mean L2 in uncinate fasciculus on FA skeleton (left)	Continuous raw	-4.0077e-07	0.16957	0.725236
25326_raw	Mean L3 in sagittal stratum on FA skeleton (right)	Continuous raw	-3.54984e-07	0.169398	0.725236
25454_raw	Mean ISOVF in cerebral peduncle on FA skeleton (right)	Continuous raw	-0.000169115	0.168107	0.725236
40006_C183	Type of cancer: ICD10: C18.3 Hepatic flexure	Categorical unordered	0.118937	0.168537	0.725236
5132_raw	3mm strong meridian (right)	Continuous raw	0.00726755	0.169214	0.725236
6139_1	Gas or solid-fuel cooking/heating: A gas hob or gas cooker	Categorical unordered	-0.0050649	0.167873	0.725236
6148_5	Eye problems/disorders: Macular degeneration	Categorical unordered	-0.0271375	0.167472	0.725236
20230_raw	Duration to entering value	Continuous raw	-5.45717	0.169793	0.725351
3741	Stomach/abdominal pain for 3+ months	Categorical unordered	-0.0161135	0.170264	0.726527
20003_1140883748	Treatment/medication code: selenium product	Categorical unordered	0.0413953	0.170682	0.727473
12340_raw	QRS duration	Continuous raw	-0.102743	0.172668	0.728974
1508_4	Coffee type: Other type of coffee	Categorical unordered	0.0200151	0.172455	0.728974
20003_1140879866	Treatment/medication code: timolol	Categorical unordered	-0.0842578	0.172538	0.728974
20003_1140917034	Treatment/medication code: airomir 100micrograms cfc-free inhaler	Categorical unordered	0.107442	0.173199	0.728974
20003_1140917428	Treatment/medication code: angitil sr 90 m/r capsule	Categorical unordered	0.124766	0.172363	0.728974
20003_1141175690	Treatment/medication code: actonel 5mg tablet	Categorical unordered	0.0792506	0.171918	0.728974
22617_3119	Job SOC coding: Science and engineering technicians n.e.c.	Categorical unordered	-0.0308929	0.172943	0.728974
24508_raw	Distance (Euclidean) to coast	Continuous raw	0.0600275	0.172001	0.728974
25102_raw	Mean FA in tapetum on FA skeleton (right)	Continuous raw	0.000536245	0.173192	0.728974
25496_raw	Weighted-mean FA in tract corticospinal tract (left)	Continuous raw	0.000209165	0.172839	0.728974
6160_5	Leisure/social activities: Other group activity	Categorical unordered	0.00558574	0.172149	0.728974
22601_23113030	Job coding: university lecturer/professor	Categorical unordered	0.065596	0.174028	0.730801
25310_raw	Mean L3 in cerebral peduncle on FA skeleton (right)	Continuous raw	-2.38931e-07	0.173927	0.730801
100390	Tea consumed	Categorical unordered	0.0151445	0.174338	0.731275
20002_1377	Non-cancer illness code, self-reported: polymyalgia rheumatica	Categorical unordered	0.0500769	0.174906	0.732827
20133_raw	Time to complete round	Continuous raw	44.5254	0.175163	0.733074
22617_8134	Job SOC coding: Weighers, graders, sorters	Categorical unordered	-0.107216	0.175764	0.733105
25236_raw	Mean L1 in cingulum hippocampus on FA skeleton (right)	Continuous raw	-4.52059e-07	0.175713	0.733105
25245_raw	Mean L1 in uncinate fasciculus on FA skeleton (left)	Continuous raw	-4.97533e-07	0.175557	0.733105
100007_raw	Polyunsaturated fat	Continuous raw	0.0248075	0.1764	0.734178
25087_raw	Mean FA in sagittal stratum on FA skeleton (left)	Continuous raw	0.000257299	0.176418	0.734178
21033	Frequency of hard/lumpy stools in the last 3 months	Categorical ordered	0.0072009	0.177022	0.735615
5328_0	Ever had corneal graft surgery: No	Categorical unordered	0.118389	0.17716	0.735615
100160	Low calorie drink intake	Categorical ordered	0.0176795	0.177681	0.736949
1677	Breastfed as a baby	Categorical unordered	0.00585989	0.178217	0.737341
20454	Maximum frequency of taking cannabis	Categorical ordered	0.0177532	0.178833	0.737341
25070_raw	Mean FA in cerebral peduncle on FA skeleton (right)	Continuous raw	0.000195313	0.178195	0.737341
25502_raw	Weighted-mean FA in tract inferior longitudinal fasciculus (left)	Continuous raw	0.000175505	0.17897	0.737341
25671_raw	Weighted-mean ICVF in tract superior longitudinal fasciculus (left)	Continuous raw	0.000288618	0.178861	0.737341
30770_raw	IGF-1	Continuous raw	0.0125373	0.178639	0.737341
20002_1502	Non-cancer illness code, self-reported: appendicitis	Categorical unordered	-0.0245577	0.179794	0.739915
20003_1140888266	Treatment/medication code: warfarin	Categorical unordered	-0.0226102	0.180313	0.740074
20003_1141177532	Treatment/medication code: nexium 20mg tablet	Categorical unordered	0.0537744	0.180352	0.740074
22601_41333350	Job coding: stock control clerk, stock controller, progress/production/stock chaser, warehouse clerk, materials controller/co-ordinator, stores officer	Categorical unordered	-0.0770706	0.18048	0.740074
84_raw	Cancer year/age first occurred	Continuous raw	-4.65844	0.180632	0.740074
20003_1141168318	Treatment/medication code: clopidogrel	Categorical unordered	-0.0283307	0.181393	0.742369
6157_3	Why stopped smoking: Health precaution	Categorical unordered	-0.0093848	0.182207	0.74488
20002_1374	Non-cancer illness code, self-reported: allergy/hypersensitivity/anaphylaxis	Categorical unordered	-0.0263889	0.182465	0.745112
100250	Instant coffee intake	Categorical ordered	-0.0109398	0.187493	0.748521
12677_raw	Central systolic blood pressure during PWA	Continuous raw	-0.151309	0.188069	0.748521
12679_raw	Number of beats in waveform average for PWA	Continuous raw	-0.0184256	0.190169	0.748521
1329	Oily fish intake	Categorical ordered	0.00402536	0.190079	0.748521
1428_1	Spread type: Butter/spreadable butter	Categorical unordered	-0.00456008	0.191675	0.748521
20002_1287	Non-cancer illness code, self-reported: anxiety/panic attacks	Categorical unordered	-0.0188824	0.190018	0.748521
20002_1428	Non-cancer illness code, self-reported: thyroiditis	Categorical unordered	-0.101449	0.191788	0.748521
20002_1608	Non-cancer illness code, self-reported: nephritis	Categorical unordered	0.127313	0.190145	0.748521
20002_1638	Non-cancer illness code, self-reported: fracture hand	Categorical unordered	-0.0989484	0.184648	0.748521
20003_1140860840	Treatment/medication code: nitrolingual 400micrograms spray	Categorical unordered	0.0698798	0.185246	0.748521
20003_1141151946	Treatment/medication code: cipramil 10mg tablet	Categorical unordered	0.123201	0.187626	0.748521
20003_1141168680	Treatment/medication code: orlistat	Categorical unordered	-0.0659612	0.190224	0.748521
20003_1141169844	Treatment/medication code: dexamethasone+hypromellose 0.1%/0.5% eye drops	Categorical unordered	-0.113194	0.184505	0.748521
20003_1141174508	Treatment/medication code: reductil 10mg capsule	Categorical unordered	-0.130673	0.187902	0.748521
20421	Ever felt worried, tense, or anxious for most of a month or longer	Categorical unordered	0.00905918	0.189722	0.748521
20544_10	Mental health problems ever diagnosed by a professional: Mania, hypomania, bipolar or manic-depression	Categorical unordered	-0.0541817	0.187533	0.748521
20546_4	Substances taken for depression: Drugs or alcohol (more than once)	Categorical unordered	-0.0148071	0.190743	0.748521
22601_11713433	Job coding: officer in armed forces	Categorical unordered	0.0561218	0.189215	0.748521
22601_31193034	Job coding: other science technician, materials technician, technical assistant, technical officer	Categorical unordered	-0.0356554	0.188071	0.748521
22601_34333162	Job coding: public relations officer, press officer, information officer	Categorical unordered	0.122018	0.184888	0.748521
22601_41213240	Job coding: credit controller/supervisor	Categorical unordered	-0.0941465	0.191681	0.748521
22601_53232556	Job coding: painter, decorator	Categorical unordered	0.0744757	0.187668	0.748521
22601_92333396	Job coding: cleaner in restaurants, bars, pubs, hotels and other accommodation; chambermaid	Categorical unordered	-0.11246	0.187858	0.748521
22608_0	Workplace very hot: Rarely/never	Categorical unordered	-0.0102611	0.189409	0.748521
22617_4133	Job SOC coding: Stock control clerks	Categorical unordered	-0.074313	0.190255	0.748521
22617_6122	Job SOC coding: Childminders and related occupations	Categorical unordered	-0.0451024	0.184446	0.748521
23041_raw	OMP antigen for Helicobacter pylori	Continuous raw	-16.3677	0.18606	0.748521
25228_raw	Mean L1 in posterior thalamic radiation on FA skeleton (right)	Continuous raw	-4.83151e-07	0.19079	0.748521
25260_raw	Mean L2 in superior cerebellar peduncle on FA skeleton (right)	Continuous raw	3.28451e-07	0.186308	0.748521
25278_raw	Mean L2 in sagittal stratum on FA skeleton (right)	Continuous raw	-3.71781e-07	0.185497	0.748521
25285_raw	Mean L2 in cingulum hippocampus on FA skeleton (left)	Continuous raw	-3.40716e-07	0.188728	0.748521
25368_raw	Mean ICVF in superior corona radiata on FA skeleton (right)	Continuous raw	0.000287024	0.19082	0.748521
25402_raw	Mean OD in inferior cerebellar peduncle on FA skeleton (right)	Continuous raw	0.000185157	0.18539	0.748521
25590_raw	Weighted-mean L1 in tract superior longitudinal fasciculus (left)	Continuous raw	2.65712e-07	0.190955	0.748521
25618_raw	Weighted-mean L2 in tract superior longitudinal fasciculus (right)	Continuous raw	2.68299e-07	0.183897	0.748521
25827_raw	Volume of grey matter in Lateral Occipital Cortex, inferior division (right)	Continuous raw	-9.53004	0.188061	0.748521
25904_raw	Volume of grey matter in Vermis Crus II Cerebellum	Continuous raw	-0.581761	0.187663	0.748521
30670_raw	Urea	Continuous raw	-0.00299029	0.1892	0.748521
40012_2	Behaviour of cancer tumour: Carcinoma in situ	Categorical unordered	-0.0134681	0.185565	0.748521
4282	Maximum digits remembered correctly	Categorical ordered	-0.0136431	0.191368	0.748521
5099_raw	3mm weak meridian (right)	Continuous raw	0.00662145	0.189099	0.748521
5306	6mm index of best keratometry results (left)	Categorical ordered	0.0103919	0.191173	0.748521
20179	FI8 : chained arithmetic	Categorical unordered	-0.0124937	0.192087	0.748899
20002_1511	Non-cancer illness code, self-reported: abdominal hernia	Categorical unordered	-0.0880933	0.192508	0.749258
20003_1140879630	Treatment/medication code: imipramine	Categorical unordered	0.0945765	0.192697	0.749258
25847_raw	Volume of grey matter in Frontal Orbital Cortex (right)	Continuous raw	5.18031	0.192786	0.749258
22601_35313264	Job coding: estimator, valuer, building estimator/assessor, insurance assessor, costing engineer, surveyor/valuer, lottery officer, rating officer, marine/naval surveyor	Categorical unordered	-0.0661062	0.193559	0.751173
6139_3	Gas or solid-fuel cooking/heating: An open solid fuel fire that you use regularly in winter time	Categorical unordered	-0.00759865	0.193684	0.751173
21060	Degree bothered by feeling tired all the time in the last 3 months	Categorical ordered	-0.00688595	0.194185	0.751539
22617_1171	Job SOC coding: Officers in armed forces	Categorical unordered	0.0548125	0.194138	0.751539
20003_1140883468	Treatment/medication code: clonidine	Categorical unordered	0.06129	0.19452	0.751991
3414	Hip pain for 3+ months	Categorical unordered	0.0157507	0.194707	0.751991
22170	Recent medication for COPD (Chronic Obstructive Pulmonary Disease)	Categorical unordered	-0.0818666	0.195699	0.753024
22425_raw	Cardiac index	Continuous raw	-0.00612397	0.195406	0.753024
25230_raw	Mean L1 in sagittal stratum on FA skeleton (right)	Continuous raw	-4.35029e-07	0.195985	0.753024
6151_1	Fractured bone site(s): Ankle	Categorical unordered	-0.0184307	0.195543	0.753024
670_3	Type of accommodation lived in: Mobile or temporary structure (i.e. caravan)	Categorical unordered	-0.0590506	0.195991	0.753024
20003_1140870788	Treatment/medication code: calcium salts	Categorical unordered	0.0277781	0.196681	0.753859
22601_32223079	Job coding: occupational therapist	Categorical unordered	0.0761285	0.196605	0.753859
22604_2	Work hours - lumped category: 20 to less-than-30 hours	Categorical unordered	-0.0122605	0.196819	0.753859
22036	Above moderate/vigorous/walking recommendation	Categorical unordered	-0.0062257	0.197484	0.754064
22601_81132710	Job coding: textile machine operator, assembler, spinner, foreman	Categorical unordered	0.0817353	0.197243	0.754064
25225_raw	Mean L1 in superior corona radiata on FA skeleton (left)	Continuous raw	3.76363e-07	0.197414	0.754064
12674_raw	Systolic brachial blood pressure during PWA	Continuous raw	-0.149869	0.199062	0.754303
12685_raw	Total peripheral resistance during PWA	Continuous raw	928.671	0.204261	0.754303
1538_0	Major dietary changes in the last 5 years: No	Categorical unordered	-0.00442151	0.199889	0.754303
20002_1156	Non-cancer illness code, self-reported: infective/viral hepatitis	Categorical unordered	0.0466026	0.203437	0.754303
20002_1330	Non-cancer illness code, self-reported: iron deficiency anaemia	Categorical unordered	0.0288372	0.204546	0.754303
20003_1140860806	Treatment/medication code: ramipril	Categorical unordered	-0.0102426	0.201018	0.754303
20003_1140862438	Treatment/medication code: uniphyllin continus 200mg m/r tablet	Categorical unordered	0.099665	0.203423	0.754303
20003_1140876136	Treatment/medication code: beconase 50micrograms nasal spray	Categorical unordered	-0.0261176	0.203886	0.754303
20003_1140922174	Treatment/medication code: alendronate sodium	Categorical unordered	0.0204912	0.198148	0.754303
20003_1141151016	Treatment/medication code: losartan potassium+hydrochlorothiazide 50mg/12.5mg tablet	Categorical unordered	-0.0763123	0.198744	0.754303
20003_1141172928	Treatment/medication code: neoclarityn 5mg tablet	Categorical unordered	-0.0623684	0.203388	0.754303
20003_1141189090	Treatment/medication code: rosiglitazone 1mg / metformin 500mg tablet	Categorical unordered	0.108746	0.204052	0.754303
20086_8	Type of special diet followed: Gluten-free	Categorical unordered	0.0401561	0.20073	0.754303
20113_101	Illnesses of adopted mother: None of the above (group 2)	Categorical unordered	-0.0558737	0.203135	0.754303
20116_2	Smoking status: Current	Categorical unordered	0.00710659	0.201543	0.754303
20159_raw	Number of symbol digit matches made correctly	Continuous raw	0.0202043	0.198698	0.754303
22129	Doctor diagnosed chronic bronchitis	Categorical unordered	0.0399806	0.202055	0.754303
22601_34133166	Job coding: actor, chorister or singer	Categorical unordered	0.103958	0.202675	0.754303
22601_91212550	Job coding: builder's labourer, building worker	Categorical unordered	0.118323	0.199126	0.754303
22617_4122	Job SOC coding: Accounts and wages clerks, book-keepers, other financial clerks	Categorical unordered	0.0249404	0.204674	0.754303
22617_4211	Job SOC coding: Medical secretaries	Categorical unordered	-0.0401598	0.203269	0.754303
25018_raw	Volume of pallidum (right)	Continuous raw	-1.73448	0.199817	0.754303
25175_raw	Mean MO in anterior corona radiata on FA skeleton (left)	Continuous raw	-0.000626887	0.202366	0.754303
25344_raw	Mean ICVF in middle cerebellar peduncle on FA skeleton	Continuous raw	0.000210006	0.199913	0.754303
25360_raw	Mean ICVF in anterior limb of internal capsule on FA skeleton (right)	Continuous raw	0.000239149	0.199727	0.754303
25509_raw	Weighted-mean FA in tract superior longitudinal fasciculus (left)	Continuous raw	0.000163031	0.198383	0.754303
25720_raw	Weighted-mean ISOVF in tract middle cerebellar peduncle	Continuous raw	0.000276022	0.201624	0.754303
25744_raw	Inverted temporal signal-to-noise ratio in artefact-cleaned pre-processed rfMRI	Continuous raw	-1.36588e-05	0.201478	0.754303
25899_raw	Volume of grey matter in VI Cerebellum (right)	Continuous raw	-7.09829	0.203006	0.754303
2624	Frequency of heavy DIY in last 4 weeks	Categorical ordered	0.00602755	0.20302	0.754303
40006_C435	Type of cancer: ICD10: C43.5 Malignant melanoma of trunk	Categorical unordered	0.0432291	0.204532	0.754303
40006_C80	Type of cancer: ICD10: C80 Malignant neoplasm without specification of site	Categorical unordered	-0.106676	0.197926	0.754303
5135_raw	3mm strong meridian (left)	Continuous raw	0.00672656	0.204528	0.754303
6158_3	Why reduced smoking: Health precaution	Categorical unordered	0.024353	0.202726	0.754303
680_2	Own or rent accommodation lived in: Own with a mortgage	Categorical unordered	0.00508547	0.202762	0.754303
102130	Dessert consumers	Categorical unordered	0.0120815	0.205075	0.755029
25457_raw	Mean ISOVF in anterior limb of internal capsule on FA skeleton (left)	Continuous raw	0.000152388	0.205395	0.755456
1548	Variation in diet	Categorical ordered	-0.00420344	0.205868	0.756446
102840	Blue cheese intake	Categorical ordered	0.0336227	0.206706	0.758771
20003_2038460076	Treatment/medication code: phenytoin	Categorical unordered	-0.069877	0.208118	0.761024
20544_17	Mental health problems ever diagnosed by a professional: Agoraphobia	Categorical unordered	-0.0586536	0.208076	0.761024
22601_24233283	Job coding: management consultant, actuary, economist, statistician, statistical controller/assistant, business analyst, demographer, economic forecaster	Categorical unordered	0.0419737	0.20788	0.761024
6070_6	OCT measured (right): Not performed - equipment failure	Categorical unordered	-0.0182555	0.208142	0.761024
25061_raw	Mean FA in fornix on FA skeleton	Continuous raw	-0.000576186	0.209146	0.76211
25261_raw	Mean L2 in superior cerebellar peduncle on FA skeleton (left)	Continuous raw	3.12561e-07	0.209197	0.76211
25388_raw	Mean ICVF in uncinate fasciculus on FA skeleton (right)	Continuous raw	0.000235524	0.209219	0.76211
25851_raw	Volume of grey matter in Parahippocampal Gyrus, posterior division (right)	Continuous raw	1.26331	0.209262	0.76211
5843_3	Which eye(s) affected by myopia (short sight): Both eyes	Categorical unordered	-0.0238894	0.209475	0.762137
20456	Ever addicted to illicit or recreational drugs	Categorical unordered	0.0596454	0.209982	0.762648
22617_5314	Job SOC coding: Plumbers, heating and ventilating engineers	Categorical unordered	-0.0612214	0.210583	0.762648
25809_raw	Volume of grey matter in Inferior Temporal Gyrus, anterior division (right)	Continuous raw	-1.97589	0.210507	0.762648
30120_raw	Lymphocyte count	Continuous raw	-0.00239833	0.210645	0.762648
6072_6	OCT measured (left): Not performed - equipment failure	Categorical unordered	-0.0179186	0.210599	0.762648
20003_1141200108	Treatment/medication code: cymalon cranberry 1.5g/5ml liquid	Categorical unordered	-0.11199	0.210996	0.762924
2654_5	Non-butter spread type details: Hard (block) margarine	Categorical unordered	-0.0847034	0.211175	0.762924
40006_C449	Type of cancer: ICD10: C44.9 Malignant neoplasm of skin, unspecified	Categorical unordered	0.0148989	0.211339	0.762924
20003_1140879428	Treatment/medication code: mebeverine	Categorical unordered	0.0298432	0.211805	0.763753
20549_4	Substances taken for anxiety: Drugs or alcohol (more than once)	Categorical unordered	-0.0176573	0.21212	0.763753
25352_raw	Mean ICVF in medial lemniscus on FA skeleton (right)	Continuous raw	0.000223344	0.2126	0.763753
40006_C833	Type of cancer: ICD10: C83.3 Large cell (diffuse)	Categorical unordered	-0.0526756	0.212419	0.763753
41248_9000	Destinations on discharge from hospital (recoded): Hospice	Categorical unordered	-0.113502	0.212452	0.763753
22619_1	Breathing problems responsible for leaving job: Yes	Categorical unordered	-0.0619122	0.212995	0.76443
1747_5	Hair colour (natural, before greying): Black	Categorical unordered	-0.0103489	0.213311	0.764824
20002_1222	Non-cancer illness code, self-reported: type 1 diabetes	Categorical unordered	-0.0707329	0.214761	0.764935
20003_1140883656	Treatment/medication code: hydroxyzine	Categorical unordered	0.11865	0.214012	0.764935
22601_21133024	Job coding: mathematician	Categorical unordered	-0.103511	0.214774	0.764935
22601_71293343	Job coding: advertising or sales representative, demonstrator, estate agent negotiator, land/property salesman	Categorical unordered	0.0459285	0.214121	0.764935
22617_4131	Job SOC coding: Filing and other records assistants/clerks	Categorical unordered	-0.0323051	0.214079	0.764935
25796_raw	Volume of grey matter in Temporal Pole (left)	Continuous raw	-8.25955	0.214623	0.764935
2764_raw	Age at last live birth	Continuous raw	0.016337	0.214788	0.764935
25577_raw	Weighted-mean L1 in tract corticospinal tract (left)	Continuous raw	3.60776e-07	0.215124	0.765398
104020	Fried potatoes intake	Categorical ordered	0.0143966	0.215822	0.766297
22601_81142763	Job coding: machine operator, processor, paint maker, foreman	Categorical unordered	0.119363	0.215928	0.766297
25369_raw	Mean ICVF in superior corona radiata on FA skeleton (left)	Continuous raw	0.000277488	0.215997	0.766297
25019_raw	Volume of hippocampus (left)	Continuous raw	3.29566	0.216387	0.766943
25474_raw	Mean ISOVF in cingulum cingulate gyrus on FA skeleton (right)	Continuous raw	0.000129388	0.216603	0.766977
6179_100	Mineral and other dietary supplements: None of the above	Categorical unordered	-0.00428111	0.217102	0.768008
6138_100	Qualifications: None of the above	Categorical unordered	-0.00573691	0.217747	0.769557
41203_4719	Diagnoses - main ICD9: 4719 Nasal polyps, unspecified	Categorical unordered	0.116898	0.218144	0.770222
20002_1626	Non-cancer illness code, self-reported: fracture skull / head	Categorical unordered	0.0770213	0.218774	0.770323
22617_2128	Job SOC coding: Planning and quality control engineers	Categorical unordered	0.0677486	0.218796	0.770323
41205_E9503	Diagnoses - secondary ICD9: E9503 Suicide and s.i. poisoning by tranquillizers, other psychotropic agents	Categorical unordered	0.111524	0.21861	0.770323
20436	Fraction of day affected during worst episode of depression	Categorical ordered	0.00921433	0.219128	0.770758
1100	Drive faster than motorway speed limit	Categorical ordered	0.00415601	0.220285	0.772756
22617_4142	Job SOC coding: Communication operators	Categorical unordered	-0.0609844	0.220322	0.772756
25450_raw	Mean ISOVF in inferior cerebellar peduncle on FA skeleton (right)	Continuous raw	0.00014117	0.220151	0.772756
25167_raw	Mean MO in cerebral peduncle on FA skeleton (left)	Continuous raw	-0.000257201	0.221177	0.775022
20090_362	Type of fat/oil used in cooking: Normal fat butter	Categorical unordered	0.0211947	0.221541	0.775563
25533_raw	Weighted-mean MD in tract medial lemniscus (right)	Continuous raw	3.43692e-07	0.22202	0.776507
20002_1627	Non-cancer illness code, self-reported: fracture jaw	Categorical unordered	0.0983595	0.222692	0.777696
2207	Wears glasses or contact lenses	Categorical unordered	0.00727238	0.22278	0.777696
20002_1548	Non-cancer illness code, self-reported: acne/acne vulgaris	Categorical unordered	0.086448	0.223432	0.778505
25503_raw	Weighted-mean FA in tract inferior longitudinal fasciculus (right)	Continuous raw	0.000147236	0.223332	0.778505
20536_2	Weight change during worst episode of depression: Lost weight	Categorical unordered	0.0109076	0.224068	0.779986
22174	Recent medication for bronchiectasis	Categorical unordered	0.0881907	0.224509	0.7802
6142_2	Current employment status: Retired	Categorical unordered	-0.0061746	0.224551	0.7802
20002_1276	Non-cancer illness code, self-reported: diabetic eye disease	Categorical unordered	-0.0467943	0.22503	0.781133
20002_1568	Non-cancer illness code, self-reported: measles / morbillivirus	Categorical unordered	-0.034571	0.226157	0.782845
22617_1211	Job SOC coding: Farm managers	Categorical unordered	-0.094799	0.226091	0.782845
25880_raw	Volume of grey matter in Caudate (left)	Continuous raw	4.93637	0.225768	0.782845
22601_22133068	Job coding: pharmacist, pharmacologist, pharmaceutical chemist	Categorical unordered	0.0611419	0.226695	0.783916
25596_raw	Weighted-mean L2 in tract acoustic radiation (left)	Continuous raw	-3.01251e-07	0.22689	0.783916
41218_2	History of psychiatric care on admission: One or more previous psychiatric episodes with another Health Care Provider	Categorical unordered	-0.120437	0.227304	0.784614
22601_21293047	Job coding: other engineering professional	Categorical unordered	-0.0487765	0.227547	0.784723
20002_1155	Non-cancer illness code, self-reported: hepatitis	Categorical unordered	-0.0619008	0.228096	0.785702
22427_raw	Body surface area	Continuous raw	-0.0011017	0.228468	0.785702
41203_V587	Diagnoses - main ICD9: V587 Other endoscopy with no abnormality found	Categorical unordered	-0.10928	0.228289	0.785702
25430_raw	Mean OD in fornix cres+stria terminalis on FA skeleton (right)	Continuous raw	0.000161171	0.228689	0.785735
25786_raw	Volume of grey matter in Superior Frontal Gyrus (left)	Continuous raw	11.9098	0.229192	0.786731
1418_4	Milk type used: Soya	Categorical unordered	0.0107342	0.23074	0.78694
20110_10	Illnesses of mother: Alzheimer's disease/dementia	Categorical unordered	-0.00754925	0.229594	0.78694
22601_71253330	Job coding: merchandiser, window dresser	Categorical unordered	-0.0881748	0.230167	0.78694
25037_raw	Median T2star in amygdala (right)	Continuous raw	0.0374672	0.230626	0.78694
25082_raw	Mean FA in posterior corona radiata on FA skeleton (right)	Continuous raw	0.000197575	0.229708	0.78694
25554_raw	Weighted-mean MO in tract inferior fronto-occipital fasciculus (left)	Continuous raw	-0.00027216	0.230209	0.78694
25840_raw	Volume of grey matter in Cingulate Gyrus, posterior division (left)	Continuous raw	4.8617	0.23046	0.78694
104210	Cucumber intake	Categorical ordered	-0.0151349	0.231916	0.786967
20002_1497	Non-cancer illness code, self-reported: pneumothorax	Categorical unordered	0.0987941	0.231321	0.786967
20084_482	Vitamin and/or mineral supplement use: Chromium	Categorical unordered	0.0813919	0.231423	0.786967
20494	Felt irritable or had angry outbursts in past month	Categorical ordered	-0.0105172	0.232235	0.786967
22617_1231	Job SOC coding: Property, housing and land managers	Categorical unordered	-0.0646504	0.231753	0.786967
26410_raw	Index of Multiple Deprivation (England)	Continuous raw	-0.0288261	0.232083	0.786967
6155_3	Vitamin and mineral supplements: Vitamin C	Categorical unordered	0.00715339	0.231769	0.786967
25429_raw	Mean OD in cingulum hippocampus on FA skeleton (left)	Continuous raw	0.000205831	0.232579	0.787412
1488_raw	Tea intake	Continuous raw	-0.00577648	0.232862	0.787649
20003_1140878226	Treatment/medication code: diprobase cream	Categorical unordered	0.049881	0.233226	0.788162
1150_1	Usual side of head for mobile phone use: Left	Categorical unordered	0.00454764	0.234325	0.789376
20003_1140865654	Treatment/medication code: codeine phosphate+kaolin 10mg/3g/10ml mixture	Categorical unordered	-0.108251	0.233991	0.789376
22601_53152546	Job coding: carpenter, carpenter and joiner, builder's joiner	Categorical unordered	-0.060262	0.234797	0.789376
22617_1152	Job SOC coding: Office managers	Categorical unordered	0.035933	0.234035	0.789376
22617_3222	Job SOC coding: Occupational therapists	Categorical unordered	0.0694303	0.234864	0.789376
25224_raw	Mean L1 in superior corona radiata on FA skeleton (right)	Continuous raw	3.37232e-07	0.234579	0.789376
20003_1140925978	Treatment/medication code: mycophenolate	Categorical unordered	0.0986873	0.235146	0.789608
20001_1062	Cancer code, self-reported: squamous cell carcinoma	Categorical unordered	-0.0566691	0.235661	0.789797
25022_raw	Volume of amygdala (right)	Continuous raw	1.85299	0.235588	0.789797
25637_raw	Weighted-mean L3 in tract inferior longitudinal fasciculus (left)	Continuous raw	-2.56736e-07	0.236056	0.789797
25830_raw	Volume of grey matter in Frontal Medial Cortex (left)	Continuous raw	2.1408	0.236026	0.789797
20003_1140870954	Treatment/medication code: vitamin d product	Categorical unordered	-0.0377096	0.237112	0.791678
20003_1140883968	Treatment/medication code: carmellose	Categorical unordered	-0.0971617	0.237727	0.791678
20477	Ever talked to a health professional about unusual or psychotic experiences	Categorical unordered	0.0391474	0.237984	0.791678
20495	Avoided activities or situations because of previous stressful experience in past month	Categorical ordered	-0.00856051	0.237612	0.791678
20554_1	Actions taken following self-harm: See anyone from psychiatric or mental health services, including liaison services	Categorical unordered	-0.0290897	0.237659	0.791678
22423_raw	LV stroke volume	Continuous raw	-0.158772	0.238464	0.791678
22601_24513035	Job coding: librarian, assistant librarian	Categorical unordered	-0.0956246	0.238202	0.791678
22617_3533	Job SOC coding: Insurance underwriters	Categorical unordered	-0.0523248	0.238541	0.791678
25688_raw	Weighted-mean OD in tract forceps minor	Continuous raw	-7.48448e-05	0.237866	0.791678
5325_0	Ever had refractive laser eye surgery: No	Categorical unordered	-0.0375136	0.238781	0.791763
3859_4	Reason former drinker stopped drinking alcohol: Financial reasons	Categorical unordered	0.0778493	0.239149	0.792273
100670	White wine intake	Categorical ordered	-0.0150993	0.240703	0.79233
20003_1140860976	Treatment/medication code: imdur 60mg durule	Categorical unordered	-0.101255	0.241305	0.79233
20531	Victim of sexual assault	Categorical unordered	0.00993331	0.240952	0.79233
22617_2112	Job SOC coding: Biological scientists and biochemists	Categorical unordered	-0.0363041	0.241206	0.79233
2306	Weight change compared with 1 year ago	Categorical ordered	-0.00385649	0.241028	0.79233
25103_raw	Mean FA in tapetum on FA skeleton (left)	Continuous raw	0.000460323	0.240507	0.79233
25173_raw	Mean MO in retrolenticular part of internal capsule on FA skeleton (left)	Continuous raw	-0.000395747	0.241297	0.79233
26413_raw	Health score (England)	Continuous raw	-0.00175331	0.240479	0.79233
5084_raw	Spherical power (right)	Continuous raw	-0.0110822	0.239527	0.79233
6138_1	Qualifications: College or University degree	Categorical unordered	0.00427376	0.24019	0.79233
1239	Current tobacco smoking	Categorical ordered	0.00648087	0.243356	0.793437
20003_1140866280	Treatment/medication code: bumetanide	Categorical unordered	-0.0685432	0.242743	0.793437
20003_1140875990	Treatment/medication code: hypromellose	Categorical unordered	-0.048079	0.242416	0.793437
20003_1140910766	Treatment/medication code: nicorandil	Categorical unordered	-0.0349243	0.243284	0.793437
20149_raw	Interval between previous point and current one in numeric path (trail #1)	Continuous raw	-3.89147	0.242734	0.793437
20447	Depression possibly related to stressful or traumatic event	Categorical unordered	-0.0104461	0.243164	0.793437
25044_raw	Median BOLD effect (in group-defined mask) for faces activation	Continuous raw	-0.00268861	0.242508	0.793437
6179_3	Mineral and other dietary supplements: Calcium	Categorical unordered	0.00799078	0.242608	0.793437
20114_12	Illnesses of adopted siblings: Severe depression	Categorical unordered	0.101556	0.243949	0.794407
20549_3	Substances taken for anxiety: Medication prescribed to you (for at least two weeks)	Categorical unordered	0.0111053	0.244082	0.794407
6151_3	Fractured bone site(s): Hip	Categorical unordered	0.0455854	0.244443	0.794881
20195_raw	Number of symbol digit matches attempted	Continuous raw	0.0167173	0.245275	0.796889
20126_2	Bipolar and major depression status: Bipolar II Disorder	Categorical unordered	0.0523704	0.245668	0.797467
20240	Maximum digits remembered correctly	Categorical ordered	-0.00781284	0.247041	0.798424
20405	Ever had known person concerned about, or recommend reduction of, alcohol consumption	Categorical ordered	0.0121053	0.246365	0.798424
25470_raw	Mean ISOVF in sagittal stratum on FA skeleton (right)	Continuous raw	0.000117687	0.246889	0.798424
25886_raw	Volume of grey matter in Hippocampus (left)	Continuous raw	2.61725	0.246628	0.798424
41205_E9500	Diagnoses - secondary ICD9: E9500 Suicide and s.i. poisoning by analgesics, antipyretics, antirheumatics	Categorical unordered	0.10637	0.246781	0.798424
20003_1141180140	Treatment/medication code: etoricoxib	Categorical unordered	-0.0660543	0.24762	0.798901
22617_2312	Job SOC coding: Further education teaching professionals	Categorical unordered	-0.0235714	0.247483	0.798901
22601_52312934	Job coding: motor mechanic, diesel fitter, auto engineer	Categorical unordered	-0.0506336	0.248274	0.799253
23067	MCV seropositivity for Merkel Cell Polyomavirus	Categorical unordered	0.0296814	0.248305	0.799253
3751	Chest pain or discomfort when walking uphill or hurrying	Categorical unordered	-0.0127194	0.248377	0.799253
5674	Severity of manic/irritable episodes	Categorical unordered	-0.0181517	0.24893	0.80034
20003_1140884488	Treatment/medication code: diclofenac	Categorical unordered	0.0135043	0.249323	0.800906
20002_1143	Non-cancer illness code, self-reported: gastritis/gastric erosions	Categorical unordered	-0.0491595	0.249881	0.801837
20002_1465	Non-cancer illness code, self-reported: osteoarthritis	Categorical unordered	-0.00708385	0.250046	0.801837
1767	Adopted as a child	Categorical unordered	-0.0162472	0.250277	0.801884
20002_1683	Non-cancer illness code, self-reported: benign neuroma	Categorical unordered	0.109728	0.250573	0.802139
100920_2107	Type milk consumed: goat/sheep milk	Categorical unordered	0.062638	0.259432	0.8035
100920_2108	Type milk consumed: rice/oat/vegetable milk	Categorical unordered	0.0663522	0.256494	0.8035
20002_1415	Non-cancer illness code, self-reported: ear/vestibular disorder	Categorical unordered	-0.0208701	0.251473	0.8035
20002_1416	Non-cancer illness code, self-reported: chronic sinusitis	Categorical unordered	-0.0243052	0.254664	0.8035
20002_1639	Non-cancer illness code, self-reported: fracture finger	Categorical unordered	-0.0578486	0.257196	0.8035
20003_1140865580	Treatment/medication code: asacol 400mg e/c tablet	Categorical unordered	0.052048	0.256342	0.8035
20003_1140874686	Treatment/medication code: glucophage 500mg tablet	Categorical unordered	0.0641515	0.255899	0.8035
20003_1140878324	Treatment/medication code: oilatum cream	Categorical unordered	-0.0957377	0.25418	0.8035
20079_5	Day-of-week questionnaire completion requested: Friday	Categorical unordered	-0.0134204	0.255938	0.8035
20116_1	Smoking status: Previous	Categorical unordered	-0.00403461	0.257009	0.8035
20117_0	Alcohol drinker status: Never	Categorical unordered	-0.0109798	0.258918	0.8035
20181	FI9 : concept interpolation	Categorical unordered	-0.0153648	0.25487	0.8035
20420_raw	Longest period spent worried or anxious	Continuous raw	-0.422591	0.259668	0.8035
21048	Degree bothered by back pain in the past 3 months	Categorical ordered	-0.00598372	0.257768	0.8035
22609_0	Workplace very dusty: Rarely/never	Categorical unordered	0.0126467	0.258617	0.8035
22617_4112	Job SOC coding: Civil Service administrative officers and assistants	Categorical unordered	-0.0182231	0.259488	0.8035
22617_5323	Job SOC coding: Painters and decorators	Categorical unordered	0.0601183	0.253053	0.8035
23056	HHV-6A seropositivity for Human Herpesvirus-6	Categorical unordered	-0.0325817	0.25982	0.8035
25073_raw	Mean FA in anterior limb of internal capsule on FA skeleton (left)	Continuous raw	0.000170335	0.252384	0.8035
25095_raw	Mean FA in fornix cres+stria terminalis on FA skeleton (left)	Continuous raw	-0.000229307	0.256197	0.8035
25221_raw	Mean L1 in retrolenticular part of internal capsule on FA skeleton (left)	Continuous raw	-3.31048e-07	0.255526	0.8035
25267_raw	Mean L2 in posterior limb of internal capsule on FA skeleton (left)	Continuous raw	-2.23354e-07	0.253963	0.8035
25353_raw	Mean ICVF in medial lemniscus on FA skeleton (left)	Continuous raw	0.000212625	0.259691	0.8035
25442_raw	Mean ISOVF in genu of corpus callosum on FA skeleton	Continuous raw	0.000154819	0.256081	0.8035
25539_raw	Weighted-mean MD in tract superior thalamic radiation (right)	Continuous raw	2.05965e-07	0.253333	0.8035
25623_raw	Weighted-mean L3 in tract acoustic radiation (left)	Continuous raw	-2.62934e-07	0.258766	0.8035
25675_raw	Weighted-mean ICVF in tract uncinate fasciculus (left)	Continuous raw	0.000203922	0.25574	0.8035
25795_raw	Volume of grey matter in Precentral Gyrus (right)	Continuous raw	10.6881	0.25229	0.8035
25819_raw	Volume of grey matter in Supramarginal Gyrus, anterior division (right)	Continuous raw	-4.04536	0.255206	0.8035
25868_raw	Volume of grey matter in Planum Polare (left)	Continuous raw	-1.34264	0.257043	0.8035
25897_raw	Volume of grey matter in VI Cerebellum (left)	Continuous raw	-6.4397	0.25878	0.8035
25898_raw	Volume of grey matter in Vermis VI Cerebellum	Continuous raw	-1.53201	0.255622	0.8035
30740_raw	Glucose	Continuous raw	-0.00240154	0.258756	0.8035
40006_C440	Type of cancer: ICD10: C44.0 Skin of lip	Categorical unordered	-0.0701571	0.255383	0.8035
5162_raw	6mm regularity index (left)	Continuous raw	0.00834206	0.259462	0.8035
5959	Previously smoked cigarettes on most/all days	Categorical unordered	0.0545534	0.257593	0.8035
6150_2	Vascular/heart problems diagnosed by doctor: Angina	Categorical unordered	-0.0109456	0.259893	0.8035
6152_5	Blood clot, DVT, bronchitis, emphysema, asthma, rhinitis, eczema, allergy diagnosed by doctor: Blood clot in the leg (DVT)	Categorical unordered	0.0134391	0.256945	0.8035
6158_2	Why reduced smoking: Doctor's advice	Categorical unordered	0.0312674	0.254032	0.8035
6771	Errors before selecting correct item in alphanumeric path (trail #2)	Categorical ordered	-0.0209592	0.258432	0.8035
709	Number in household	Categorical ordered	-0.00369985	0.253708	0.8035
20002_1427	Non-cancer illness code, self-reported: polycystic kidney	Categorical unordered	0.0730454	0.260385	0.803533
20003_1195	Treatment/medication code: vitamin c product	Categorical unordered	-0.0367538	0.260161	0.803533
25060_raw	Mean FA in splenium of corpus callosum on FA skeleton	Continuous raw	0.000151765	0.260771	0.803533
40006_C19	Type of cancer: ICD10: C19 Malignant neoplasm of rectosigmoid junction	Categorical unordered	0.0599204	0.260668	0.803533
20113_8	Illnesses of adopted mother: High blood pressure	Categorical unordered	-0.0492145	0.261586	0.805375
100016_raw	Potassium	Continuous raw	-3.34831	0.298346	0.806388
100710	Beer/cider intake	Categorical ordered	-0.0133675	0.275076	0.806388
100730	Spirits intake	Categorical ordered	0.0178585	0.306048	0.806388
102250	Sweet snack consumers	Categorical unordered	0.00925671	0.301482	0.806388
102360	Sweet biscuits intake	Categorical ordered	-0.012141	0.28478	0.806388
102460	Crisp intake	Categorical ordered	-0.011952	0.287413	0.806388
102800	Cheese consumers	Categorical unordered	0.00933445	0.297645	0.806388
104460	Banana intake	Categorical ordered	-0.00892639	0.307249	0.806388
1060	Time spent outdoors in winter	Categorical ordered	-0.00386385	0.310135	0.806388
1150_3	Usual side of head for mobile phone use: Equally left and right	Categorical unordered	-0.00772414	0.296018	0.806388
12676_raw	Peripheral pulse pressure during PWA	Continuous raw	-0.105029	0.300085	0.806388
12678_raw	Central pulse pressure during PWA	Continuous raw	-0.102315	0.298236	0.806388
12683_raw	End systolic pressure during PWA	Continuous raw	-0.108343	0.295109	0.806388
12687_raw	Mean arterial pressure during PWA	Continuous raw	-0.0831415	0.286609	0.806388
1319	Dried fruit intake	Categorical ordered	0.00358904	0.302664	0.806388
1418_5	Milk type used: Other type of milk	Categorical unordered	-0.0166469	0.284891	0.806388
1448_4	Bread type: Other type of bread	Categorical unordered	0.00933877	0.275764	0.806388
1468_1	Cereal type: Bran cereal (e.g. All Bran, Branflakes)	Categorical unordered	0.00537778	0.272726	0.806388
1498	Coffee intake	Categorical ordered	-0.00331304	0.305505	0.806388
1508_1	Coffee type: Decaffeinated coffee (any type)	Categorical unordered	0.00505138	0.292346	0.806388
1578	Average weekly champagne plus white wine intake	Categorical ordered	0.00382532	0.305371	0.806388
20001_1019	Cancer code, self-reported: small intestine/small bowel cancer	Categorical unordered	-0.0805415	0.309821	0.806388
20001_1068	Cancer code, self-reported: sarcoma/fibrosarcoma	Categorical unordered	0.0771592	0.285339	0.806388
20002_1234	Non-cancer illness code, self-reported: adrenocortical insufficiency/addison's disease	Categorical unordered	-0.0881233	0.286068	0.806388
20002_1264	Non-cancer illness code, self-reported: epilepsy	Categorical unordered	-0.0199296	0.278909	0.806388
20002_1297	Non-cancer illness code, self-reported: muscle/soft tissue problem	Categorical unordered	0.02107	0.265785	0.806388
20002_1456	Non-cancer illness code, self-reported: malabsorption/coeliac disease	Categorical unordered	-0.0273711	0.281121	0.806388
20002_1463	Non-cancer illness code, self-reported: ulcerative colitis	Categorical unordered	-0.0240872	0.29698	0.806388
20002_1469	Non-cancer illness code, self-reported: post-traumatic stress disorder	Categorical unordered	-0.0682664	0.281815	0.806388
20002_1526	Non-cancer illness code, self-reported: polio / poliomyelitis	Categorical unordered	0.0654347	0.306182	0.806388
20002_1571	Non-cancer illness code, self-reported: chickenpox	Categorical unordered	-0.0288602	0.27962	0.806388
20002_1628	Non-cancer illness code, self-reported: fracture nose	Categorical unordered	0.0469251	0.304708	0.806388
20002_1637	Non-cancer illness code, self-reported: fracture wrist / colles fracture	Categorical unordered	-0.0387226	0.268818	0.806388
20002_1653	Non-cancer illness code, self-reported: fracture fibula	Categorical unordered	-0.0537533	0.308229	0.806388
20003_1140861202	Treatment/medication code: istin 5mg tablet	Categorical unordered	0.0977466	0.303359	0.806388
20003_1140862382	Treatment/medication code: becotide 50 inhaler	Categorical unordered	-0.0218627	0.30985	0.806388
20003_1140862944	Treatment/medication code: carbocisteine	Categorical unordered	0.0783647	0.289297	0.806388
20003_1140865336	Treatment/medication code: spasmonal 60mg capsule	Categorical unordered	0.066273	0.303427	0.806388
20003_1140865670	Treatment/medication code: salazopyrin 500mg tablet	Categorical unordered	-0.0714495	0.294081	0.806388
20003_1140868426	Treatment/medication code: triamcinolone	Categorical unordered	-0.0911914	0.301814	0.806388
20003_1140870856	Treatment/medication code: calcichew 1.25g chewable tablet	Categorical unordered	-0.0370851	0.309593	0.806388
20003_1140872492	Treatment/medication code: nicotine product	Categorical unordered	0.0941618	0.287479	0.806388
20003_1140873394	Treatment/medication code: doxycycline	Categorical unordered	0.0592212	0.297728	0.806388
20003_1140875336	Treatment/medication code: nabumetone	Categorical unordered	-0.0830592	0.291134	0.806388
20003_1140875408	Treatment/medication code: allopurinol	Categorical unordered	0.0164262	0.300674	0.806388
20003_1140879628	Treatment/medication code: dothiepin	Categorical unordered	0.0941304	0.269859	0.806388
20003_1140879802	Treatment/medication code: amlodipine	Categorical unordered	-0.00902221	0.293456	0.806388
20003_1140880072	Treatment/medication code: gamolenic acid	Categorical unordered	-0.107309	0.281234	0.806388
20003_1140881702	Treatment/medication code: adalate 10mg capsule	Categorical unordered	0.0665854	0.275153	0.806388
20003_1140882618	Treatment/medication code: diprosalic ointment	Categorical unordered	-0.0834558	0.308538	0.806388
20003_1140882728	Treatment/medication code: otomize ear spray	Categorical unordered	-0.0784346	0.309227	0.806388
20003_1140883066	Treatment/medication code: insulin product	Categorical unordered	-0.0175896	0.302108	0.806388
20003_1140888510	Treatment/medication code: verapamil	Categorical unordered	0.0429435	0.294795	0.806388
20003_1140888594	Treatment/medication code: fluvastatin	Categorical unordered	-0.0845706	0.278811	0.806388
20003_1140909788	Treatment/medication code: sodium cromoglicate	Categorical unordered	-0.0654055	0.26836	0.806388
20003_1140909872	Treatment/medication code: vitamin b1 preparation	Categorical unordered	-0.088836	0.293672	0.806388
20003_1140916288	Treatment/medication code: efexor 37.5mg tablet	Categorical unordered	-0.080022	0.280804	0.806388
20003_1140923572	Treatment/medication code: adipine mr 10 m/r tablet	Categorical unordered	-0.0979459	0.264043	0.806388
20003_1140928004	Treatment/medication code: zimovane ls 3.75mg tablet	Categorical unordered	-0.0940379	0.311706	0.806388
20003_1141146606	Treatment/medication code: calcium carbonate+cholecalciferol 1.25g/200iu tablet	Categorical unordered	-0.0448791	0.294837	0.806388
20003_1141150944	Treatment/medication code: nasonex 0.05% aqueous nasal spray	Categorical unordered	0.0239631	0.312046	0.806388
20003_1141153006	Treatment/medication code: aprovel 75mg tablet	Categorical unordered	-0.0625526	0.27683	0.806388
20003_1141157132	Treatment/medication code: singulair 10mg tablet	Categorical unordered	-0.0643402	0.309766	0.806388
20003_1141157252	Treatment/medication code: glyceryl trinitrate product	Categorical unordered	-0.0623694	0.265632	0.806388
20003_1141162764	Treatment/medication code: tolterodine l-tartrate	Categorical unordered	-0.0406691	0.284816	0.806388
20003_1141164276	Treatment/medication code: nebivolol	Categorical unordered	0.0599667	0.312426	0.806388
20003_1141180936	Treatment/medication code: calcium carbonate+colecalciferol 1.25g/5micrograms tablet	Categorical unordered	-0.0839993	0.303165	0.806388
20003_1141187776	Treatment/medication code: nurofen 200mg tablet	Categorical unordered	0.0737597	0.290694	0.806388
20003_1141190158	Treatment/medication code: cipralex 5mg tablet	Categorical unordered	0.0578529	0.307547	0.806388
20003_1141192410	Treatment/medication code: rosuvastatin	Categorical unordered	-0.0225223	0.294344	0.806388
20089_464	Type of meals eaten: Ready meals	Categorical unordered	0.0178661	0.279766	0.806388
20089_465	Type of meals eaten: Home cooked meals	Categorical unordered	-0.0117038	0.292558	0.806388
20090_385	Type of fat/oil used in cooking: Low fat soya margarine	Categorical unordered	-0.0818481	0.312301	0.806388
20096_2	Size of red wine glass drunk: medium (175ml)	Categorical unordered	-0.0153679	0.302861	0.806388
20110_101	Illnesses of mother: None of the above (group 2)	Categorical unordered	-0.00418627	0.312182	0.806388
20111_101	Illnesses of siblings: None of the above (group 2)	Categorical unordered	-0.0052897	0.311668	0.806388
20111_11	Illnesses of siblings: Parkinson's disease	Categorical unordered	-0.0285102	0.280476	0.806388
20113_4	Illnesses of adopted mother: Bowel cancer	Categorical unordered	0.0859054	0.278291	0.806388
20114_8	Illnesses of adopted siblings: High blood pressure	Categorical unordered	-0.0635988	0.303494	0.806388
20118_7	Home area population density - urban or rural: England/Wales - Village - less sparse	Categorical unordered	-0.00790701	0.303143	0.806388
20126_5	Bipolar and major depression status: Single Probable major depression episode	Categorical unordered	-0.0142497	0.300707	0.806388
20148	Errors before selecting correct item in alphanumeric path (trail #2)	Categorical ordered	0.0113977	0.31189	0.806388
20156_raw	Duration to complete numeric path (trail #1)	Continuous raw	-0.0574142	0.262765	0.806388
20187	FI12 : square sequence recognition	Categorical unordered	-0.0314052	0.287732	0.806388
20411	Ever been injured or injured someone else through drinking alcohol	Categorical ordered	0.0149406	0.30537	0.806388
20437	Thoughts of death during worst depression	Categorical unordered	-0.00866779	0.284309	0.806388
20489	Felt loved as a child	Categorical ordered	0.00582301	0.295294	0.806388
20525	Able to pay rent/mortgage as an adult	Categorical ordered	0.00891435	0.294953	0.806388
20535	Waking too early	Categorical unordered	-0.0121967	0.269418	0.806388
20544_5	Mental health problems ever diagnosed by a professional: Any other phobia (eg disabling fear of heights or spiders)	Categorical unordered	-0.0281061	0.268028	0.806388
21004_raw	Number of puzzles correct	Continuous raw	-0.0203612	0.300784	0.806388
21024	Ever diagnosed with IBS	Categorical unordered	0.00918776	0.286006	0.806388
21042	Greatest number of times bowels opened per day	Categorical ordered	0.0058477	0.266889	0.806388
21059	Degree bothered by nausea in the last 3 months	Categorical ordered	-0.00811274	0.303837	0.806388
22039	MET minutes per week for vigorous activity	Categorical ordered	0.00351429	0.307773	0.806388
22146_raw	Age hayfever or allergic rhinitis diagnosed by doctor	Continuous raw	-0.132101	0.266782	0.806388
22420_raw	LV ejection fraction	Continuous raw	0.0415892	0.280522	0.806388
22421_raw	LV end diastolic volume	Continuous raw	-0.475704	0.275602	0.806388
22601_11523251	Job coding: office manager, account/payrolls manager, administration manager, litigation/solicitor's office manager	Categorical unordered	0.0326649	0.284082	0.806388
22601_12233383	Job coding: restaurant or catering manager, restaurateur; canteen manager; takeaway food shop manager	Categorical unordered	-0.047618	0.263446	0.806388
22601_12313231	Job coding: property/housing/land manager	Categorical unordered	-0.059127	0.299222	0.806388
22601_21253043	Job coding: chemical engineer, plastics engineer, pharmaceutical engineer	Categorical unordered	-0.0721773	0.263201	0.806388
22601_21263044	Job coding: design and development engineer, ergonomist	Categorical unordered	-0.0472953	0.273843	0.806388
22601_21323059	Job coding: software professional, analyst-programmer, computer programmer, software analyst or engineer, systems designer or programmer	Categorical unordered	-0.0191259	0.276484	0.806388
22601_22153070	Job coding: dentist, dental surgeon, orthodontist, periodontist	Categorical unordered	0.0613226	0.307448	0.806388
22601_23123400	Job coding: further education teaching professional, college lecturer/professor	Categorical unordered	-0.0214673	0.297515	0.806388
22601_24193278	Job coding: other legal professional including: court clerk, legal officer/advisor, clerk to the justices, legal services registrar	Categorical unordered	0.0805446	0.296697	0.806388
22601_24312597	Job coding: architect, landscape architect/designer, structural designer	Categorical unordered	-0.0578285	0.276845	0.806388
22601_24342599	Job coding: chartered surveyor, building surveyor, land surveyor	Categorical unordered	-0.0576331	0.303298	0.806388
22601_24423108	Job coding: social worker, child care/protection officer, adoption officer, mental health officer, almoner, family case worker	Categorical unordered	-0.0275888	0.29635	0.806388
22601_32323112	Job coding: benefits advisor, citizens advice bureau adviser, debt counsellor	Categorical unordered	-0.0981437	0.30131	0.806388
22601_34323160	Job coding: broadcasting professional, broadcaster, news reporter; radio or television journalist, director or producer	Categorical unordered	0.0525572	0.302192	0.806388
22601_35433238	Job coding: marketing research professional, marketing consultant, promotions or advertising consultant, fundraiser consultant, appeals organiser	Categorical unordered	-0.0427762	0.279995	0.806388
22601_35623213	Job coding: personnel or industrial relations officer, recruitment consultant	Categorical unordered	-0.0543736	0.285568	0.806388
22601_35633214	Job coding: vocational or industrial trainer/instructor, craft instructor, apprentice instructor	Categorical unordered	0.0680061	0.278177	0.806388
22601_41413308	Job coding: telephonist, telephone/switchboard operator	Categorical unordered	0.0429246	0.28089	0.806388
22601_52412944	Job coding: electrician, electrical engineer, electrical contractor	Categorical unordered	0.0406382	0.307495	0.806388
22601_54122878	Job coding: upholsterer, coach trimmer, curtain maker, mattress maker	Categorical unordered	-0.104949	0.283253	0.806388
22601_54222887	Job coding: printer, master printer	Categorical unordered	0.0987415	0.282731	0.806388
22601_62192607	Job coding: bus conductor	Categorical unordered	0.0951721	0.286885	0.806388
22601_81392801	Job coding: other assembler, routine operative	Categorical unordered	0.0904225	0.281226	0.806388
22617_1162	Job SOC coding: Storage and warehouse managers	Categorical unordered	0.0749214	0.309731	0.806388
22617_1222	Job SOC coding: Conference and exhibition managers	Categorical unordered	-0.108268	0.273072	0.806388
22617_1223	Job SOC coding: Restaurant and catering managers	Categorical unordered	-0.0462144	0.273292	0.806388
22617_2123	Job SOC coding: Electrical engineers	Categorical unordered	0.0398296	0.311943	0.806388
22617_2125	Job SOC coding: Chemical engineers	Categorical unordered	-0.0697387	0.267607	0.806388
22617_2215	Job SOC coding: Dental practitioners	Categorical unordered	0.0616993	0.299093	0.806388
22617_2311	Job SOC coding: Higher education teaching professionals	Categorical unordered	0.0191809	0.297427	0.806388
22617_2329	Job SOC coding: Researchers n.e.c.	Categorical unordered	0.0321216	0.307797	0.806388
22617_2419	Job SOC coding: Legal professionals n.e.c.	Categorical unordered	0.0773636	0.31191	0.806388
22617_2442	Job SOC coding: Social workers	Categorical unordered	-0.0270873	0.301819	0.806388
22617_3531	Job SOC coding: Estimators, valuers and assessors	Categorical unordered	-0.049874	0.286603	0.806388
22617_3543	Job SOC coding: Marketing associate professionals	Categorical unordered	-0.0428555	0.271999	0.806388
22617_4150	Job SOC coding: General office assistants/clerks	Categorical unordered	0.0177665	0.277216	0.806388
22617_5215	Job SOC coding: Welding trades	Categorical unordered	0.0659391	0.285933	0.806388
22617_5422	Job SOC coding: Printers	Categorical unordered	0.102518	0.262391	0.806388
22617_5434	Job SOC coding: Chefs, cooks	Categorical unordered	-0.0391147	0.274569	0.806388
22617_7125	Job SOC coding: Merchandisers and window dressers	Categorical unordered	-0.0802213	0.27207	0.806388
22617_7129	Job SOC coding: Sales related occupations n.e.c.	Categorical unordered	0.0338224	0.273354	0.806388
22617_8111	Job SOC coding: Food, drink and tobacco process operatives	Categorical unordered	0.0690199	0.280947	0.806388
22702_raw	Home location - east co-ordinate (rounded)	Continuous raw	140.45	0.274968	0.806388
23033_raw	momp D antigen for Chlamydia trachomatis	Continuous raw	-5.42373	0.292538	0.806388
23058	HHV-7 seropositivity for Human Herpesvirus-7	Categorical unordered	0.0550805	0.310453	0.806388
23070	C. trachomatis Definition I seropositivity for Chlamydia trachomatis	Categorical unordered	0.0331683	0.282138	0.806388
24008_raw	Particulate matter air pollution 2.5-10um; 2010	Continuous raw	0.00161531	0.304214	0.806388
25003_raw	Volume of ventricular cerebrospinal fluid (normalised for head size)	Continuous raw	105.522	0.303634	0.806388
25005_raw	Volume of grey matter (normalised for head size)	Continuous raw	-226.141	0.283883	0.806388
25027_raw	Median T2star in thalamus (right)	Continuous raw	0.0209019	0.30122	0.806388
25031_raw	Median T2star in putamen (right)	Continuous raw	-0.0283879	0.297344	0.806388
25035_raw	Median T2star in hippocampus (right)	Continuous raw	0.0244574	0.306966	0.806388
25072_raw	Mean FA in anterior limb of internal capsule on FA skeleton (right)	Continuous raw	0.000160613	0.291621	0.806388
25074_raw	Mean FA in posterior limb of internal capsule on FA skeleton (right)	Continuous raw	0.000158506	0.288883	0.806388
25085_raw	Mean FA in posterior thalamic radiation on FA skeleton (left)	Continuous raw	0.000204605	0.311998	0.806388
25086_raw	Mean FA in sagittal stratum on FA skeleton (right)	Continuous raw	0.000202924	0.268596	0.806388
25097_raw	Mean FA in superior longitudinal fasciculus on FA skeleton (left)	Continuous raw	0.000170051	0.287964	0.806388
25100_raw	Mean FA in uncinate fasciculus on FA skeleton (right)	Continuous raw	0.000232814	0.303149	0.806388
25147_raw	Mean MD in superior fronto-occipital fasciculus on FA skeleton (left)	Continuous raw	5.54773e-07	0.280278	0.806388
25174_raw	Mean MO in anterior corona radiata on FA skeleton (right)	Continuous raw	-0.000462038	0.299421	0.806388
25199_raw	Mean MO in tapetum on FA skeleton (left)	Continuous raw	0.000633815	0.305604	0.806388
25209_raw	Mean L1 in medial lemniscus on FA skeleton (left)	Continuous raw	4.80489e-07	0.294523	0.806388
25219_raw	Mean L1 in posterior limb of internal capsule on FA skeleton (left)	Continuous raw	3.21553e-07	0.26465	0.806388
25239_raw	Mean L1 in fornix cres+stria terminalis on FA skeleton (left)	Continuous raw	-4.62409e-07	0.2954	0.806388
25244_raw	Mean L1 in uncinate fasciculus on FA skeleton (right)	Continuous raw	-3.45287e-07	0.286396	0.806388
25253_raw	Mean L2 in fornix on FA skeleton	Continuous raw	2.06785e-06	0.287224	0.806388
25291_raw	Mean L2 in superior fronto-occipital fasciculus on FA skeleton (left)	Continuous raw	6.22516e-07	0.291059	0.806388
25314_raw	Mean L3 in posterior limb of internal capsule on FA skeleton (right)	Continuous raw	-1.57183e-07	0.306525	0.806388
25339_raw	Mean L3 in superior fronto-occipital fasciculus on FA skeleton (left)	Continuous raw	5.68151e-07	0.269747	0.806388
25359_raw	Mean ICVF in cerebral peduncle on FA skeleton (left)	Continuous raw	0.000199537	0.27657	0.806388
25366_raw	Mean ICVF in anterior corona radiata on FA skeleton (right)	Continuous raw	0.000262081	0.311158	0.806388
25367_raw	Mean ICVF in anterior corona radiata on FA skeleton (left)	Continuous raw	0.000281366	0.280262	0.806388
25384_raw	Mean ICVF in superior longitudinal fasciculus on FA skeleton (right)	Continuous raw	0.000250144	0.284198	0.806388
25395_raw	Mean OD in body of corpus callosum on FA skeleton	Continuous raw	6.59183e-05	0.295821	0.806388
25401_raw	Mean OD in medial lemniscus on FA skeleton (left)	Continuous raw	-9.96327e-05	0.292354	0.806388
25425_raw	Mean OD in external capsule on FA skeleton (left)	Continuous raw	0.000109827	0.270353	0.806388
25428_raw	Mean OD in cingulum hippocampus on FA skeleton (right)	Continuous raw	0.000188505	0.267385	0.806388
25475_raw	Mean ISOVF in cingulum cingulate gyrus on FA skeleton (left)	Continuous raw	0.000118872	0.283365	0.806388
25478_raw	Mean ISOVF in fornix cres+stria terminalis on FA skeleton (right)	Continuous raw	0.000263385	0.268092	0.806388
25488_raw	Weighted-mean FA in tract acoustic radiation (left)	Continuous raw	0.000157479	0.273325	0.806388
25498_raw	Weighted-mean FA in tract forceps major	Continuous raw	-0.000180281	0.307907	0.806388
25515_raw	Weighted-mean MD in tract acoustic radiation (left)	Continuous raw	-2.69268e-07	0.27274	0.806388
25521_raw	Weighted-mean MD in tract parahippocampal part of cingulum (left)	Continuous raw	4.41228e-07	0.291926	0.806388
25537_raw	Weighted-mean MD in tract superior longitudinal fasciculus (right)	Continuous raw	2.11463e-07	0.274049	0.806388
25545_raw	Weighted-mean MO in tract anterior thalamic radiation (right)	Continuous raw	-0.00026727	0.294559	0.806388
25546_raw	Weighted-mean MO in tract cingulate gyrus part of cingulum (left)	Continuous raw	-0.000377012	0.30128	0.806388
25559_raw	Weighted-mean MO in tract medial lemniscus (left)	Continuous raw	0.000288857	0.267236	0.806388
25634_raw	Weighted-mean L3 in tract forceps minor	Continuous raw	-2.27875e-07	0.286622	0.806388
25638_raw	Weighted-mean L3 in tract inferior longitudinal fasciculus (right)	Continuous raw	-2.28202e-07	0.279673	0.806388
25658_raw	Weighted-mean ICVF in tract corticospinal tract (left)	Continuous raw	0.000177598	0.302913	0.806388
25680_raw	Weighted-mean OD in tract anterior thalamic radiation (right)	Continuous raw	-7.84689e-05	0.290815	0.806388
25696_raw	Weighted-mean OD in tract posterior thalamic radiation (left)	Continuous raw	6.60621e-05	0.30922	0.806388
25704_raw	Weighted-mean ISOVF in tract acoustic radiation (left)	Continuous raw	0.000135281	0.269769	0.806388
25721_raw	Weighted-mean ISOVF in tract medial lemniscus (left)	Continuous raw	0.000171881	0.284018	0.806388
25798_raw	Volume of grey matter in Superior Temporal Gyrus, anterior division (left)	Continuous raw	-1.77565	0.285494	0.806388
25837_raw	Volume of grey matter in Paracingulate Gyrus (right)	Continuous raw	4.85398	0.293141	0.806388
25846_raw	Volume of grey matter in Frontal Orbital Cortex (left)	Continuous raw	4.44414	0.310871	0.806388
25873_raw	Volume of grey matter in Planum Temporale (right)	Continuous raw	-1.87423	0.272468	0.806388
25917_raw	Volume of grey matter in IX Cerebellum (right)	Continuous raw	-2.6396	0.27716	0.806388
30610_raw	Alkaline phosphatase	Continuous raw	-0.0460776	0.29652	0.806388
3859_3	Reason former drinker stopped drinking alcohol: Health precaution	Categorical unordered	0.0236823	0.295657	0.806388
398	Number of correct matches in round	Categorical ordered	0.0106386	0.308861	0.806388
40001_G122	Underlying (primary) cause of death: ICD10: G12.2 Motor neuron disease	Categorical unordered	-0.082065	0.280224	0.806388
40006_C185	Type of cancer: ICD10: C18.5 Splenic flexure	Categorical unordered	-0.1007	0.280678	0.806388
40006_C73	Type of cancer: ICD10: C73 Malignant neoplasm of thyroid gland	Categorical unordered	0.0516402	0.285277	0.806388
40006_D090	Type of cancer: ICD10: D09.0 Bladder	Categorical unordered	-0.0414777	0.309671	0.806388
40009	Reported occurrences of cancer	Categorical ordered	-0.00985338	0.270595	0.806388
41203_5329	Diagnoses - main ICD9: 5329 Unspecified duodenal ulcer, without haemorrhage or perforation	Categorical unordered	0.0950586	0.262884	0.806388
41203_7890	Diagnoses - main ICD9: 7890 Abdominal pain	Categorical unordered	0.0440089	0.286599	0.806388
41205_3050	Diagnoses - secondary ICD9: 3050 Nondependent abuse of alcohol	Categorical unordered	0.0997649	0.28109	0.806388
41248_3002	Destinations on discharge from hospital (recoded): High security psychiatric hospital: Other	Categorical unordered	-0.101877	0.293764	0.806388
41248_5001	Destinations on discharge from hospital (recoded): Transfer to other NHS provider: General ward, young physically disabled, A&E	Categorical unordered	-0.0112288	0.277468	0.806388
4230_raw	Signal-to-noise-ratio (SNR) of triplet (left)	Continuous raw	-0.00571764	0.280201	0.806388
4233_raw	Mean signal-to-noise ratio (SNR), (left)	Continuous raw	16.9661	0.26283	0.806388
4979	FI5 : family relationship calculation	Categorical unordered	-0.00618219	0.303747	0.806388
5088_raw	Astigmatism angle (right)	Continuous raw	-0.186985	0.277043	0.806388
5254_raw	Intra-ocular pressure, corneal-compensated (right)	Continuous raw	0.0156356	0.298797	0.806388
5265_raw	Corneal resistance factor (left)	Continuous raw	0.00960775	0.275346	0.806388
5474	Leg pain when walking uphill or hurrying	Categorical unordered	-0.0144128	0.296853	0.806388
5496	Leg pain when walking ever disappears while walking	Categorical unordered	-0.019107	0.286988	0.806388
5663	Length of longest manic/irritable episode	Categorical unordered	-0.0187708	0.292854	0.806388
5699	FI10 : arithmetic sequence recognition	Categorical unordered	0.0179459	0.310107	0.806388
5983_raw	ECG, heart rate	Continuous raw	-0.0609112	0.266829	0.806388
6141_1	How are people in household related to participant: Husband, wife or partner	Categorical unordered	-0.00415747	0.280356	0.806388
6143_1	Transport type for commuting to job workplace: Car/motor vehicle	Categorical unordered	-0.00609861	0.291531	0.806388
6144_1	Never eat eggs, dairy, wheat, sugar: Eggs or foods containing eggs	Categorical unordered	-0.0110754	0.294459	0.806388
6144_2	Never eat eggs, dairy, wheat, sugar: Dairy products	Categorical unordered	-0.0122757	0.282734	0.806388
6145_100	Illness, injury, bereavement, stress in last 2 years: None of the above	Categorical unordered	0.00348622	0.305931	0.806388
6149_1	Mouth/teeth dental problems: Mouth ulcers	Categorical unordered	-0.0059143	0.285836	0.806388
6155_5	Vitamin and mineral supplements: Vitamin E	Categorical unordered	0.0101718	0.311456	0.806388
6179_5	Mineral and other dietary supplements: Iron	Categorical unordered	0.010532	0.287712	0.806388
777	Frequency of travelling from home to job workplace	Categorical ordered	-0.00505919	0.279998	0.806388
826	Job involves shift work	Categorical ordered	0.00625753	0.301012	0.806388
943	Frequency of stair climbing in last 4 weeks	Categorical ordered	0.00328567	0.276065	0.806388
12682_raw	Cardiac output during PWA	Continuous raw	-0.0137186	0.319176	0.807882
1707_3	Handedness (chirality/laterality): Use both right and left hands equally	Categorical unordered	-0.012976	0.318467	0.807882
20002_1123	Non-cancer illness code, self-reported: sleep apnoea	Categorical unordered	-0.0299298	0.314837	0.807882
20002_1544	Non-cancer illness code, self-reported: dupuytren's contracture	Categorical unordered	0.0629256	0.318831	0.807882
20002_1549	Non-cancer illness code, self-reported: lichen planus	Categorical unordered	0.0847523	0.316684	0.807882
20003_1140865382	Treatment/medication code: merbentyl 10mg tablet	Categorical unordered	0.0991833	0.317565	0.807882
20003_1140871542	Treatment/medication code: mefenamic acid	Categorical unordered	-0.0519042	0.314936	0.807882
20003_1140882800	Treatment/medication code: eumovate cream	Categorical unordered	0.051111	0.315838	0.807882
20003_1141189094	Treatment/medication code: avandamet 1mg / 500mg tablet	Categorical unordered	0.0873999	0.315299	0.807882
20077	Number of diet questionnaires completed	Categorical ordered	-0.00460838	0.317011	0.807882
20084_481	Vitamin and/or mineral supplement use: Folic acid	Categorical unordered	0.0399835	0.318822	0.807882
20090_369	Type of fat/oil used in cooking: Cholesterol lowering olive spread	Categorical unordered	0.0657957	0.314744	0.807882
20508	Recent trouble concentrating on things	Categorical ordered	-0.00758737	0.31859	0.807882
21052	Degree bothered by chest pain in the last 3 months	Categorical ordered	-0.00819425	0.314333	0.807882
21073	Fever when IBS symptoms first began	Categorical unordered	-0.0313775	0.318	0.807882
22601_21273045	Job coding: production and process engineer	Categorical unordered	0.0542033	0.317792	0.807882
22601_23133420	Job coding: education officer, director of education, curriculum development officer	Categorical unordered	-0.0341164	0.316782	0.807882
22601_91342701	Job coding: packer, bottler, canner, filler, wrapper, foreman	Categorical unordered	0.062333	0.315679	0.807882
22618_1	Breathing problems improved/stopped away from workplace or on holiday: Yes	Categorical unordered	-0.0197103	0.318235	0.807882
23010_raw	IE1A antigen for Human Herpesvirus-6	Continuous raw	-4.5486	0.319465	0.807882
25186_raw	Mean MO in cingulum cingulate gyrus on FA skeleton (right)	Continuous raw	-0.000396151	0.319293	0.807882
25192_raw	Mean MO in superior longitudinal fasciculus on FA skeleton (right)	Continuous raw	-0.000491829	0.315682	0.807882
25346_raw	Mean ICVF in genu of corpus callosum on FA skeleton	Continuous raw	0.000241726	0.317148	0.807882
25416_raw	Mean OD in superior corona radiata on FA skeleton (right)	Continuous raw	-0.000118204	0.318255	0.807882
25566_raw	Weighted-mean MO in tract superior thalamic radiation (right)	Continuous raw	0.000337657	0.313874	0.807882
25731_raw	Discrepancy between T1 brain image and standard-space brain template (linearly-aligned)	Continuous raw	-0.000213936	0.318013	0.807882
26419_raw	Employment score (Wales)	Continuous raw	-0.119991	0.318598	0.807882
3456	Number of cigarettes currently smoked daily (current cigarette smokers)	Categorical ordered	-0.0120752	0.313771	0.807882
4653	Ever highly irritable/argumentative for 2 days	Categorical unordered	0.00772824	0.319548	0.807882
4957	FI3 : word interpolation	Categorical unordered	-0.00825296	0.313453	0.807882
25591_raw	Weighted-mean L1 in tract superior longitudinal fasciculus (right)	Continuous raw	2.0805e-07	0.319773	0.807899
22601_35323265	Job coding: broker, financial/insurance broker, foreign exchange dealer, ship/marine broker, stockbroker, commodity trader	Categorical unordered	0.0680843	0.320029	0.807994
3466	Time from waking to first cigarette	Categorical ordered	0.0113944	0.320543	0.808741
20467	Frequency of unusual or psychotic experiences in past year	Categorical ordered	-0.0297068	0.320845	0.80895
[truncated: 2,568 more rows]

## Sheet: Table S7
Table S7. MT-CN phenome-wide screen using normalized continuous variables with adjustment for platelet and neutrophil counts. Results of phenome-wide screen for association with MT-CN PRS in the UK Biobank (N = 357,656), with FDR correction applied to all categorical variables and normalized continuous variables. These tests were performed with adjustment for platelet and neutrophil counts. A dar…
[truncated: 4,037 more rows]

[truncated: 2 more sheets: Table S8, Table S10]
